# Supplementary material for: Repeated Extraneous Introductions of Cholera, Thailand, 2007–2025
Source: Emerg Infect Dis. 2026 Jun;32(6):991–6. doi: 10.3201/eid3206.251747 (PMC13245207; doi:10.3201/eid3206.251747)
Supplement: Appendix 1 — Additional tables for repeated extraneous introductions of cholera, Thailand, 2007–2025. [file 25-1747-Techapp-s1.xlsx]

## Sheet: Appendix 1 Table 1
Article DOI: http://doi.org/10.3201/eid3206.251747
EID cannot ensure accessibility for supplementary materials supplied by authors. Readers who have difficulty accessing supplementary content should contact the authors for assistance.
Repeated Extraneous Introductions of Cholera, Thailand, 2007–2025
Appendix 1 Table 1. Summary of 157 Thai Vibrio cholerae O1 isolates collected between 2007 and 2025 and the most closely related non-Thai strains
	Strain name	Serotype	Year	Country	Region	Province	Accession	Reference	Cluster	CTXB	rstR	tcpA	VasX	als	hlyA	zot	ace	ctxA	makA	mshA	ompT	ompU	rtxA	toxR	VC2346	PLE1	VPI1_VC0819	VPI1_VC0827	VPI1_VC0840	VPI1_VC0847	VPI2_VC1758	VPI2_VC1760	VPI2_VC1765	VPI2_VC1776	VPI2_VC1783	VPI2_VC1790	VPI2_VC1809	VSP1_VC0175	VSP1_VC0178	VSP1_VC0180	VSP1_VC0183	VSP1_VC0185	VSP2_VC0490	VSP2_VC0493	VSP2_VC0498	VSP2_VC0502	VSP2_VC0504	VSP2_VC0512	VSP2_VC0514
1	KK26	Ogawa	2007	Thailand	Northeastern	Khon Kaen	DRX225886	Morita et al. Open Forum Infect Dis 2020	a	ctxB1	El Tor	A266G	99.08	100	100	100	100	100	100	100	99.81	100	100	98.2	100	Negative	100	100	100	100	100	100	100	100	100	Negative	100	100	100	99.94	100	100	100	100	Negative	100	100	100	99.95
2	KK8	Ogawa	2007	Thailand	Northeastern	Khon Kaen	DRX225888	Morita et al. Open Forum Infect Dis 2020	a	ctxB1	El Tor	A266G	99.08	100	100	100	100	100	100	100	99.81	100	100	98.2	100	Negative	100	100	100	100	100	100	100	100	100	Negative	100	100	100	99.94	100	100	100	100	Negative	100	100	100	99.95
3	KK23	Ogawa	2007	Thailand	Northeastern	Khon Kaen	DRX225884	Morita et al. Open Forum Infect Dis 2020	a	ctxB1	El Tor	A266G	99.07	100	100	100	100	100	100	100	99.81	100	100	98.2	100	Negative	100	100	100	100	100	100	100	100	100	Negative	100	100	100	99.94	100	100	100	100	Negative	100	100	100	99.95
4	KK24	Ogawa	2007	Thailand	Northeastern	Khon Kaen	DRX225885	Morita et al. Open Forum Infect Dis 2020	a	ctxB1	El Tor	A266G	99.08	100	100	100	100	100	100	100	99.81	100	100	98.2	100	Negative	100	100	100	100	100	100	100	100	100	Negative	100	100	100	99.94	100	100	100	100	Negative	100	100	100	99.95
5	KK27	Ogawa	2007	Thailand	Northeastern	Khon Kaen	DRX225887	Morita et al. Open Forum Infect Dis 2020	a	ctxB1	El Tor	A266G	99.07	100	100	100	100	100	100	100	99.81	100	100	98.2	100	Negative	100	100	100	100	100	100	100	100	100	Negative	100	100	100	99.94	100	100	100	100	Negative	100	100	100	99.95
6	25	Ogawa	2007	Thailand	Northeastern	Khon Kaen	DRX225858	Morita et al. Open Forum Infect Dis 2020	a	ctxB1	El Tor	A266G	Negative	100	100	100	100	100	100	100	99.81	100	100	98.2	100	Negative	100	100	100	100	100	100	100	100	100	100	100	100	100	99.94	100	100	100	100	Negative	100	100	100	99.95
7	L7A	Ogawa	2007	Thailand	Northern	Lamphun	DRX225889	Morita et al. Open Forum Infect Dis 2020	a	ctxB1	El Tor	A266G	99.08	100	100	100	100	100	100	100	99.81	100	100	98.2	100	Negative	100	100	100	100	100	100	100	100	100	Negative	100	100	100	99.94	100	100	100	100	Negative	100	100	100	99.95
8	UT21	Ogawa	2007	Thailand	Northeastern	Udon Thani	DRX225935	Morita et al. Open Forum Infect Dis 2020	a	ctxB1	El Tor	A266G	99.08	100	100	100	100	100	100	100	99.81	100	100	98.2	100	Negative	100	100	100	100	100	100	100	100	100	Negative	100	100	100	99.94	100	100	100	100	Negative	100	100	100	99.95
9	UT22	Ogawa	2007	Thailand	Northeastern	Udon Thani	DRX225936	Morita et al. Open Forum Infect Dis 2020	a	ctxB1	El Tor	A266G	99.08	100	100	100	100	100	100	100	99.81	100	100	98.2	100	Negative	100	100	100	100	100	100	100	100	100	Negative	100	100	100	99.94	100	100	100	100	Negative	100	100	100	99.95
10	UT20	Ogawa	2007	Thailand	Northeastern	Udon Thani	DRX225934	Morita et al. Open Forum Infect Dis 2020	a	ctxB1	El Tor	A266G	99.08	100	100	100	100	100	100	100	99.81	100	100	98.2	100	Negative	100	100	100	100	100	100	100	100	100	Negative	100	100	100	99.94	100	100	100	100	Negative	100	100	100	99.95
11	UT19	Ogawa	2007	Thailand	Northeastern	Udon Thani	DRX225933	Morita et al. Open Forum Infect Dis 2020	a	ctxB1	El Tor	A266G	99.08	100	100	100	100	100	100	100	99.81	100	100	98.2	100	Negative	100	100	100	100	100	100	100	100	100	Negative	100	100	100	99.94	100	100	100	100	Negative	100	100	100	99.95
12	4051-1335	Ogawa	2008	Thailand	Central	Samut Sakhon	DRX225877	Morita et al. Open Forum Infect Dis 2020	a	ctxB1	El Tor	A266G	Negative	100	100	100	100	100	100	100	99.81	100	100	98.2	97.82	Negative	100	100	100	100	100	100	100	100	100	100	100	100	100	99.94	100	100	100	100	Negative	100	100	100	99.95
13	NA39	Inaba	2010	Thailand	Southern	Narathiwat	DRX225901	Morita et al. Open Forum Infect Dis 2020	b	ctxB1	El Tor	A266G	99.08	100	100	100	100	100	100	100	99.81	100	100	98.2	100	Negative	100	100	100	100	100	100	100	100	100	Negative	100	100	100	99.94	100	100	100	100	Negative	100	100	100	99.95
14	SS71A	Ogawa	2010	Thailand	Central	Samut Sakhon	DRX225926	Morita et al. Open Forum Infect Dis 2020	b	ctxB1	El Tor	A266G	99.08	100	100	100	100	100	100	100	99.81	100	100	98.2	100	Negative	100	100	100	100	100	100	100	100	100	Negative	100	100	100	99.94	100	100	100	100	Negative	100	100	100	99.95
15	SS72A	Ogawa	2010	Thailand	Central	Samut Sakhon	DRX225927	Morita et al. Open Forum Infect Dis 2020	b	ctxB1	El Tor	A266G	99.07	100	100	100	100	100	100	100	99.81	100	100	98.2	100	Negative	100	100	100	100	100	100	100	100	100	Negative	100	100	100	99.94	100	100	100	100	Negative	100	100	100	99.95
16	SS7C	Ogawa	2010	Thailand	Central	Samut Sakhon	DRX225928	Morita et al. Open Forum Infect Dis 2020	b	ctxB1	El Tor	A266G	99.08	100	100	100	100	100	100	100	99.81	100	100	98.2	100	Negative	100	100	100	100	100	100	100	100	100	Negative	100	100	100	99.94	100	100	100	100	Negative	100	100	100	99.95
17	57	Ogawa	2010	Thailand	Central	Samut Sakhon	DRX225862	Morita et al. Open Forum Infect Dis 2020	b	ctxB1	El Tor	A266G	Negative	100	100	100	100	100	100	100	99.81	100	100	98.2	100	Negative	100	100	100	100	100	100	100	100	100	100	100	100	100	99.94	100	100	100	100	Negative	100	100	100	99.95
18	40	Ogawa	2010	Thailand	Central	Samut Sakhon	DRX225860	Morita et al. Open Forum Infect Dis 2020	b	ctxB1	El Tor	A266G	Negative	100	100	100	100	100	100	100	99.81	100	100	98.2	100	Negative	100	100	100	100	100	100	100	100	100	100	100	100	100	99.94	100	100	100	100	Negative	100	100	100	99.95
19	MS33	Inaba	2011	Thailand	Western	Tak	DRX225895	Morita et al. Open Forum Infect Dis 2020	b	ctxB1	El Tor	A266G	99.07	100	100	100	100	100	100	100	99.81	100	99.51	98.2	100	Negative	100	100	100	100	100	100	100	100	100	Negative	100	100	100	99.94	100	100	100	100	Negative	100	92.11	100	99.95
20	R2	Ogawa	2011	Thailand	Western	Ratchaburi	DRX225914	Morita et al. Open Forum Infect Dis 2020	b	ctxB1	El Tor	A266G	99.08	100	100	100	100	100	100	100	99.81	100	100	98.2	100	Negative	100	100	100	100	100	100	100	100	100	Negative	100	100	100	99.94	100	100	100	100	Negative	100	92.11	100	99.95
21	R1	Ogawa	2011	Thailand	Western	Ratchaburi	DRX225913	Morita et al. Open Forum Infect Dis 2020	b	ctxB1	El Tor	A266G	99.08	100	100	100	100	100	100	100	99.81	100	100	98.2	100	Negative	100	100	100	100	100	100	100	100	100	Negative	100	100	100	99.94	100	100	100	100	Negative	100	92.11	100	99.95
22	SO15	Ogawa	2011	Thailand	Southern	Songkhla	DRX225916	Morita et al. Open Forum Infect Dis 2020	b	ctxB1	El Tor	A266G	99.08	100	100	100	100	100	100	100	99.81	100	100	98.2	100	Negative	100	100	100	100	100	100	100	100	100	Negative	100	100	100	99.94	100	100	100	100	Negative	100	100	100	99.95
23	SO16	Ogawa	2011	Thailand	Southern	Songkhla	DRX225917	Morita et al. Open Forum Infect Dis 2020	b	ctxB1	El Tor	A266G	99.08	100	100	100	100	100	100	100	99.81	100	100	98.2	100	Negative	100	100	100	100	100	100	100	100	100	Negative	100	100	100	99.94	100	100	100	100	Negative	100	100	100	99.95
24	SO3	Ogawa	2011	Thailand	Southern	Songkhla	DRX225919	Morita et al. Open Forum Infect Dis 2020	b	ctxB1	El Tor	A266G	99.07	100	100	100	100	100	100	100	99.81	100	100	98.2	100	Negative	100	100	100	100	100	100	100	100	100	Negative	100	100	100	99.94	100	100	100	100	Negative	100	100	100	99.95
25	SS3	Ogawa	2012	Thailand	Central	Samut Sakhon	DRX225925	Morita et al. Open Forum Infect Dis 2020	b	ctxB1	El Tor	A266G	99.08	100	100	100	100	100	100	100	99.81	100	100	98.2	100	Negative	100	100	100	100	100	100	100	100	100	Negative	100	100	100	99.94	100	100	100	100	Negative	100	92.11	100	99.95
26	SS2	Ogawa	2012	Thailand	Central	Samut Sakhon	DRX225922	Morita et al. Open Forum Infect Dis 2020	b	ctxB1	El Tor	A266G	99.08	100	100	100	100	100	100	100	99.81	100	100	98.2	100	Negative	100	100	100	100	100	100	100	100	100	Negative	100	100	100	99.94	100	100	100	100	Negative	100	92.11	100	99.95
27	MRM12	Ogawa	2009	Thailand	Western	Tak	DRX225890	Morita et al. Open Forum Infect Dis 2020	b	ctxB1	El Tor	A266G	99.08	100	100	100	100	100	100	100	99.81	100	100	98.2	100	Negative	100	100	100	100	100	100	100	100	100	Negative	100	100	100	99.94	100	100	100	100	Negative	100	100	100	99.95
28	MRM128	Ogawa	2009	Thailand	Western	Tak	DRX225891	Morita et al. Open Forum Infect Dis 2020	b	ctxB1	El Tor	A266G	99.08	100	100	100	100	100	100	100	99.81	100	100	98.2	100	Negative	100	100	100	100	100	100	100	100	100	Negative	100	100	100	99.94	100	100	100	100	Negative	100	100	100	99.95
29	128	Ogawa	2009	Thailand	Western	Tak	DRX225868	Morita et al. Open Forum Infect Dis 2020	b	ctxB1	El Tor	A266G	Negative	100	100	100	100	100	100	100	99.81	100	100	98.2	100	Negative	100	100	100	100	100	100	100	100	100	100	100	100	100	99.94	100	100	100	100	Negative	100	100	100	99.95
30	NA27	Ogawa	2009	Thailand	Southern	Narathiwat	DRX225899	Morita et al. Open Forum Infect Dis 2020	b	ctxB1	El Tor	A266G	99.07	100	100	100	100	100	100	100	99.81	100	100	98.2	100	Negative	100	100	100	100	100	100	100	100	100	99.36	100	100	100	99.94	100	100	100	100	Negative	100	100	100	99.95
31	NA28	Ogawa	2009	Thailand	Southern	Narathiwat	DRX225900	Morita et al. Open Forum Infect Dis 2020	b	ctxB1	El Tor	A266G	99.08	100	100	100	100	100	100	100	99.81	100	100	98.2	100	Negative	100	100	100	100	100	100	100	100	100	Negative	100	100	100	99.94	100	100	100	100	Negative	100	100	100	99.95
32	PAL30	Ogawa	2009	Thailand	Southern	Phatthalung	DRX225903	Morita et al. Open Forum Infect Dis 2020	b	ctxB1	El Tor	A266G	99.08	100	100	100	100	100	100	100	99.81	100	100	97.23	100	Negative	100	100	100	100	100	100	100	100	100	Negative	100	100	100	99.94	100	100	100	100	Negative	100	100	100	99.95
33	SO1	Ogawa	2009	Thailand	Southern	Pattani	DRX225915	Morita et al. Open Forum Infect Dis 2020	b	ctxB1	El Tor	A266G	99.08	100	100	100	100	100	100	100	99.81	100	100	98.2	100	Negative	100	100	100	100	100	100	100	100	100	Negative	100	100	100	99.94	100	100	100	100	Negative	100	100	100	99.95
34	PK28477	Ogawa	2009	Thailand	Western	Prachuap Khiri Khan	DRX225904	Morita et al. Open Forum Infect Dis 2020	b	ctxB1	El Tor	A266G	99.08	100	100	100	100	100	100	100	99.81	100	100	98.2	100	Negative	100	100	100	100	100	100	100	100	100	Negative	100	100	100	99.94	100	100	100	100	Negative	100	100	100	99.95
35	PK29793	Ogawa	2009	Thailand	Western	Prachuap Khiri Khan	DRX225905	Morita et al. Open Forum Infect Dis 2020	b	ctxB1	El Tor	A266G	99.07	100	100	100	100	100	100	100	99.81	100	100	98.2	100	Negative	100	100	100	100	100	100	100	100	100	Negative	100	100	100	99.94	100	100	100	100	Negative	100	100	100	99.95
36	4052-28477	Ogawa	2009	Thailand	Western	Prachuap Khiri Khan	DRX225880	Morita et al. Open Forum Infect Dis 2020	b	ctxB1	El Tor	A266G	Negative	100	100	100	100	100	100	100	99.81	100	100	98.2	100	Negative	100	100	100	100	100	100	100	100	100	Negative	100	100	100	99.94	100	100	100	100	Negative	100	100	100	99.95
37	SS24868	Ogawa	2009	Thailand	Central	Samut Sakhon	DRX225923	Morita et al. Open Forum Infect Dis 2020	b	ctxB1	El Tor	A266G	99.07	100	100	100	100	100	100	100	99.81	100	100	98.2	100	Negative	100	100	100	100	100	100	100	100	100	Negative	100	100	100	99.94	100	100	100	100	Negative	100	100	100	99.95
38	SS24870	Ogawa	2009	Thailand	Central	Samut Sakhon	DRX225924	Morita et al. Open Forum Infect Dis 2020	b	ctxB1	El Tor	A266G	99.07	100	100	100	100	100	100	100	99.81	100	100	98.2	100	Negative	100	100	100	100	100	100	100	100	100	Negative	100	100	100	99.94	100	100	100	100	Negative	100	100	100	99.95
39	4052-24865	Ogawa	2009	Thailand	Central	Samut Sakhon	DRX225879	Morita et al. Open Forum Infect Dis 2020	b	ctxB1	El Tor	A266G	Negative	100	100	100	100	100	100	100	99.81	100	100	98.2	100	Negative	100	100	100	100	100	100	100	100	100	100	100	100	100	99.94	100	100	100	100	Negative	100	100	100	99.95
40	SO32	Ogawa	2009	Thailand	Southern	Songkhla	DRX225921	Morita et al. Open Forum Infect Dis 2020	b	ctxB1	El Tor	A266G	99.07	100	100	100	100	100	100	100	99.81	100	100	98.2	100	Negative	100	100	100	100	100	100	100	100	100	Negative	100	100	100	99.94	100	100	100	100	Negative	100	100	100	99.95
41	SO26	Ogawa	2009	Thailand	Southern	Songkhla	DRX225918	Morita et al. Open Forum Infect Dis 2020	b	ctxB1	El Tor	A266G	99.08	100	100	100	100	100	100	100	99.81	100	100	98.2	100	Negative	100	100	100	100	100	100	100	100	100	Negative	100	100	100	99.94	100	100	100	100	Negative	100	100	100	99.95
42	SO31	Ogawa	2009	Thailand	Southern	Songkhla	DRX225920	Morita et al. Open Forum Infect Dis 2020	b	ctxB1	El Tor	A266G	99.08	100	100	100	100	100	100	100	99.81	100	100	98.2	100	Negative	100	100	100	100	100	100	100	100	100	99.37	100	100	100	99.94	100	100	100	100	Negative	100	100	100	99.95
43	MS84A	Ogawa	2010	Thailand	Western	Tak	GCF_030062725.1	Okada et al. mSystems, 2023	b	ctxB1	El Tor	A266G	98.95	100	100	100	100	100	100	100	99.81	100	100	98.2	100	Negative	100	100	100	100	100	100	100	100	100	100	100	100	100	99.94	100	100	100	100	Negative	100	100	100	99.95
44	TSY241	Ogawa	2010	Thailand	Western	Tak	DRX225930	Morita et al. Open Forum Infect Dis 2020	b	ctxB1	El Tor	A266G	99.08	100	100	100	100	100	100	100	99.81	100	100	98.2	100	Negative	100	100	100	100	100	100	100	100	100	Negative	100	100	100	99.94	100	100	100	100	Negative	100	100	100	99.95
45	TSY421	Ogawa	2010	Thailand	Western	Tak	DRX225932	Morita et al. Open Forum Infect Dis 2020	b	ctxB1	El Tor	A266G	99.08	100	100	100	100	100	100	100	99.81	100	100	98.2	100	Negative	100	100	100	100	100	100	100	100	100	Negative	100	100	100	99.94	100	100	100	100	Negative	100	100	100	99.95
46	TSY395	Ogawa	2010	Thailand	Western	Tak	DRX225931	Morita et al. Open Forum Infect Dis 2020	b	Negative	Negative	A266G	99.07	100	100	Negative	Negative	Negative	100	100	99.81	100	100	98.2	100	Negative	100	100	100	100	100	100	100	100	100	100	100	100	100	99.94	100	100	100	100	Negative	100	100	100	99.95
47	24	Ogawa	2010	Thailand	Western	Tak	DRX225857	Morita et al. Open Forum Infect Dis 2020	b	ctxB1	El Tor	A266G	Negative	100	100	100	100	100	100	100	99.81	100	100	98.2	100	Negative	100	100	100	100	100	100	100	100	100	100	100	100	100	99.94	100	100	100	100	Negative	100	100	100	99.95
48	120	Ogawa	2010	Thailand	Western	Tak	DRX225867	Morita et al. Open Forum Infect Dis 2020	b	ctxB1	El Tor	A266G	Negative	100	100	100	100	100	100	100	99.81	100	100	98.2	100	Negative	100	100	100	100	100	100	100	100	100	100	100	100	100	99.94	100	100	100	100	Negative	100	100	100	99.95
49	48	Ogawa	2010	Thailand	Western	Tak	DRX225861	Morita et al. Open Forum Infect Dis 2020	b	ctxB1	El Tor	A266G	Negative	100	100	100	100	100	100	100	99.81	100	100	98.2	100	Negative	100	100	100	100	100	100	100	100	100	100	100	100	100	99.94	100	100	100	100	Negative	100	100	100	99.95
50	192	Ogawa	2010	Thailand	Western	Tak	DRX225869	Morita et al. Open Forum Infect Dis 2020	b	ctxB1	El Tor	A266G	Negative	100	100	100	100	100	100	100	99.81	100	100	98.2	100	Negative	100	100	100	100	100	100	100	100	100	100	100	100	100	99.94	100	100	100	100	Negative	100	100	100	99.95
51	411	Ogawa	2010	Thailand	Western	Tak	DRX225873	Morita et al. Open Forum Infect Dis 2020	b	ctxB1	El Tor	A266G	99.01	100	100	100	100	100	100	100	99.81	100	100	98.2	100	Negative	100	100	100	100	100	100	100	100	100	100	100	100	100	99.94	100	100	100	100	Negative	100	100	100	99.95
52	240	Ogawa	2010	Thailand	Western	Tak	DRX225870	Morita et al. Open Forum Infect Dis 2020	b	ctxB1	El Tor	A266G	Negative	100	100	100	100	100	100	100	99.81	100	100	98.2	100	Negative	100	100	100	100	100	100	100	100	100	100	100	100	100	99.94	100	100	100	100	Negative	100	100	100	99.95
53	83	Ogawa	2010	Thailand	Western	Tak	DRX225863	Morita et al. Open Forum Infect Dis 2020	b	ctxB1	El Tor	A266G	Negative	100	100	100	100	100	100	100	99.81	100	100	98.2	100	Negative	100	100	100	100	100	100	100	100	100	100	100	100	100	99.94	100	100	100	100	Negative	100	100	100	99.95
54	438	Ogawa	2010	Thailand	Western	Tak	DRX225875	Morita et al. Open Forum Infect Dis 2020	b	ctxB1	El Tor	A266G	Negative	100	100	100	100	100	100	100	99.81	100	100	98.2	100	Negative	100	100	100	100	100	100	100	100	100	100	100	100	100	99.94	100	100	100	100	Negative	100	100	100	99.95
55	373	Ogawa	2010	Thailand	Western	Tak	DRX225872	Morita et al. Open Forum Infect Dis 2020	b	ctxB1	El Tor	A266G	98.99	100	100	100	100	100	100	100	99.81	100	100	98.2	100	Negative	100	100	100	100	100	100	100	100	100	Negative	100	100	100	99.94	100	100	100	100	Negative	100	100	100	99.95
56	419	Ogawa	2010	Thailand	Western	Tak	DRX225874	Morita et al. Open Forum Infect Dis 2020	b	ctxB1	El Tor	A266G	98.9	100	100	100	100	100	100	100	99.81	100	100	98.2	100	Negative	100	100	100	100	100	100	100	100	100	100	100	100	100	99.94	100	100	100	100	Negative	100	100	100	99.95
57	13	Ogawa	2010	Thailand	Western	Tak	DRX225855	Morita et al. Open Forum Infect Dis 2020	b	ctxB1	El Tor	A266G	Negative	100	100	100	100	100	100	100	99.81	100	100	98.2	100	Negative	100	100	100	100	100	100	100	100	100	Negative	100	100	100	99.94	100	100	100	100	Negative	100	100	100	99.95
58	PP30	Inaba	2008	Thailand	Western	Tak	DRX225911	Morita et al. Open Forum Infect Dis 2020	c	ctxB1	El Tor	A266G	99.33	100	100	100	100	100	100	100	99.81	100	99.51	98.2	100	Negative	100	100	100	100	100	100	100	100	100	Negative	100	100	100	99.94	100	100	100	100	Negative	Negative	Negative	Negative	100
59	TSY105	Inaba	2008	Thailand	Western	Tak	DRX225929	Morita et al. Open Forum Infect Dis 2020	c	ctxB1	El Tor	A266G	99.32	100	100	100	100	100	100	100	99.81	100	99.51	98.2	100	Negative	100	100	100	100	100	100	100	100	100	Negative	100	100	100	99.94	100	100	100	100	Negative	Negative	Negative	Negative	100
60	PP29	Inaba	2008	Thailand	Western	Tak	DRX225910	Morita et al. Open Forum Infect Dis 2020	c	ctxB1	El Tor	A266G	99.33	100	100	100	100	100	100	100	99.81	100	99.51	98.2	100	Negative	100	100	100	100	100	100	100	100	100	Negative	100	100	100	99.94	100	100	100	100	Negative	Negative	Negative	Negative	100
61	PP16	Inaba	2008	Thailand	Western	Tak	DRX225908	Morita et al. Open Forum Infect Dis 2020	c	ctxB1	El Tor	A266G	99.33	100	100	100	100	100	100	100	99.81	100	99.51	98.2	100	Negative	100	100	100	100	100	100	100	100	100	Negative	100	100	100	99.94	100	100	100	100	Negative	Negative	Negative	Negative	100
62	5	Ogawa	2008	Thailand	Western	Tak	DRX225853	Morita et al. Open Forum Infect Dis 2020	c	ctxB1	El Tor	A266G	Negative	100	100	100	100	100	100	100	99.81	100	99.51	98.2	100	Negative	100	100	100	100	100	100	100	100	100	100	100	100	100	99.94	100	100	100	100	Negative	Negative	Negative	Negative	100
63	18	Inaba	2008	Thailand	Western	Tak	DRX225856	Morita et al. Open Forum Infect Dis 2020	c	ctxB1	El Tor	A266G	Negative	100	100	100	100	100	100	100	99.81	100	99.51	98.2	100	Negative	100	100	100	100	100	100	100	100	100	100	100	100	100	99.94	100	100	100	100	Negative	Negative	Negative	Negative	100
64	87	Inaba	2008	Thailand	Western	Tak	DRX225865	Morita et al. Open Forum Infect Dis 2020	c	ctxB1	El Tor	A266G	Negative	100	100	100	100	100	100	100	99.81	100	99.51	98.2	100	Negative	100	100	100	100	100	100	100	100	100	100	100	100	100	99.94	100	100	100	100	Negative	Negative	Negative	Negative	100
65	34	Inaba	2008	Thailand	Western	Tak	DRX225859	Morita et al. Open Forum Infect Dis 2020	c	ctxB1	El Tor	A266G	Negative	100	100	100	100	100	100	100	99.81	100	99.51	98.2	100	Negative	100	100	100	100	100	100	100	100	100	Negative	100	100	100	99.94	100	100	100	100	Negative	Negative	Negative	Negative	100
66	PP184	Inaba	2009	Thailand	Western	Tak	DRX225909	Morita et al. Open Forum Infect Dis 2020	c	ctxB1	El Tor	A266G	99.32	100	100	100	100	100	100	100	99.81	100	99.51	98.2	100	Negative	100	100	100	100	100	100	100	100	100	Negative	100	100	100	99.94	100	100	100	100	Negative	Negative	Negative	Negative	100
67	106	Inaba	2009	Thailand	Western	Tak	DRX225866	Morita et al. Open Forum Infect Dis 2020	c	ctxB1	El Tor	A266G	Negative	100	100	100	100	100	100	100	99.81	100	99.51	98.2	100	Negative	100	100	100	100	100	100	100	100	100	Negative	100	100	100	99.94	100	100	100	100	Negative	Negative	Negative	Negative	100
68	4051-225511	Inaba	2008	Thailand	Western	Ratchaburi	DRX225878	Morita et al. Open Forum Infect Dis 2020	c	ctxB1	El Tor	A266G	Negative	100	100	100	100	100	100	100	99.81	100	99.51	98.2	100	Negative	100	100	100	100	100	100	100	100	100	100	100	100	100	99.94	100	100	100	100	Negative	Negative	Negative	Negative	100
69	PAL29	Ogawa	2009	Thailand	Southern	Phatthalung	DRX225902	Morita et al. Open Forum Infect Dis 2020	c	ctxB1	El Tor	A266G	99.33	100	100	100	100	100	100	100	99.81	100	99.51	98.2	100	Negative	100	100	100	100	100	100	100	100	100	Negative	100	100	100	99.94	100	100	100	100	Negative	Negative	Negative	Negative	100
70	492	Inaba	2010	Thailand	Western	Tak	DRX225876	Morita et al. Open Forum Infect Dis 2020	c	ctxB1	El Tor	A266G	Negative	100	100	100	100	100	100	100	99.81	100	99.51	98.2	100	Negative	100	100	100	100	100	100	100	100	100	100	100	100	100	99.94	100	100	100	100	Negative	Negative	Negative	Negative	100
71	PPJOBO	Inaba	2010	Thailand	Western	Tak	DRX225912	Morita et al. Open Forum Infect Dis 2020	c	ctxB1	El Tor	A266G	Negative	100	100	100	100	100	100	100	99.81	100	99.51	98.2	100	Negative	100	100	100	100	100	100	100	100	100	100	100	100	100	99.94	100	100	100	100	Negative	Negative	Negative	Negative	100
72	344	Inaba	2010	Thailand	Western	Tak	DRX225871	Morita et al. Open Forum Infect Dis 2020	c	ctxB1	El Tor	A266G	Negative	100	100	100	100	100	100	100	99.81	100	99.51	98.2	100	Negative	99.94	100	100	100	100	100	100	100	100	Negative	100	100	100	99.94	100	100	100	100	Negative	Negative	Negative	Negative	100
73	11	Inaba	2010	Thailand	Central	Samut Sakhon	DRX225854	Morita et al. Open Forum Infect Dis 2020	c	ctxB1	El Tor	A266G	Negative	100	100	100	100	100	100	100	99.81	100	99.51	98.2	100	Negative	100	100	100	100	100	100	100	100	100	100	100	100	100	99.94	100	100	100	100	Negative	Negative	Negative	Negative	100
74	506Ngu	Inaba	2011	Thailand	Western	Tak	DRX225882	Morita et al. Open Forum Infect Dis 2020	c	ctxB1	El Tor	A266G	99.33	100	100	100	100	100	100	100	99.81	100	99.51	98.2	100	Negative	100	100	100	100	100	100	100	100	100	Negative	100	100	100	99.94	100	100	100	100	Negative	Negative	Negative	Negative	100
75	503Chan	Inaba	2011	Thailand	Western	Tak	DRX225881	Morita et al. Open Forum Infect Dis 2020	c	ctxB1	El Tor	A266G	99.33	100	100	100	100	100	100	100	99.81	100	99.51	98.2	100	Negative	100	100	100	100	100	100	100	100	100	Negative	100	100	100	99.94	100	100	100	100	Negative	Negative	Negative	Negative	100
76	MS3	Inaba	2011	Thailand	Western	Tak	DRX225894	Morita et al. Open Forum Infect Dis 2020	c	ctxB1	El Tor	A266G	99.32	100	100	100	100	100	100	100	99.81	100	99.51	98.2	100	Negative	100	100	100	100	100	100	100	100	100	Negative	100	100	100	99.94	100	100	100	100	Negative	Negative	Negative	Negative	100
77	MRM27	Inaba	2011	Thailand	Western	Tak	DRX225892	Morita et al. Open Forum Infect Dis 2020	c	ctxB1	El Tor	A266G	99.33	100	100	100	100	100	100	100	99.81	100	99.51	98.2	100	Negative	100	100	100	100	100	100	100	100	100	Negative	100	100	100	99.94	100	100	100	100	Negative	Negative	Negative	Negative	100
78	MS2	Inaba	2011	Thailand	Western	Tak	DRX225893	Morita et al. Open Forum Infect Dis 2020	c	ctxB1	El Tor	A266G	99.32	100	100	100	100	100	100	100	99.81	100	99.51	98.2	100	Negative	100	100	100	100	100	100	100	100	100	Negative	100	100	100	99.94	100	100	100	100	Negative	Negative	Negative	Negative	100
79	MS8-2011	Inaba	2011	Thailand	Western	Tak	DRX225898	Morita et al. Open Forum Infect Dis 2020	c	ctxB1	El Tor	A266G	99.33	100	100	100	100	100	100	100	99.81	100	99.51	98.2	100	Negative	100	100	100	100	100	100	100	100	100	Negative	100	100	100	99.94	100	100	100	100	Negative	Negative	Negative	Negative	100
80	507Sait	Inaba	2011	Thailand	Western	Tak	DRX225883	Morita et al. Open Forum Infect Dis 2020	c	ctxB1	El Tor	A266G	99.33	100	100	100	100	100	100	100	99.81	100	99.51	98.2	100	Negative	100	100	100	100	100	100	100	100	100	Negative	100	100	100	99.94	100	100	100	100	Negative	Negative	Negative	Negative	100
81	PP115	Inaba	2012	Thailand	Western	Tak	DRX225907	Morita et al. Open Forum Infect Dis 2020	c	ctxB1	El Tor	A266G	99.33	100	100	100	100	100	100	100	99.81	100	99.51	98.2	100	Negative	100	100	100	100	100	100	100	100	100	Negative	100	100	100	99.94	100	100	100	100	Negative	Negative	Negative	Negative	100
82	PP114	Inaba	2012	Thailand	Western	Tak	DRX225906	Morita et al. Open Forum Infect Dis 2020	c	ctxB1	El Tor	A266G	99.32	100	100	100	100	100	100	100	99.81	100	99.51	98.2	100	Negative	100	100	100	100	100	100	100	100	100	Negative	100	100	100	99.94	100	100	100	100	Negative	Negative	Negative	Negative	100
83	MS7	Inaba	2012	Thailand	Western	Tak	DRX225896	Morita et al. Open Forum Infect Dis 2020	c	ctxB1	El Tor	A266G	99.31	100	100	100	100	100	100	100	99.81	100	99.51	98.2	100	Negative	100	100	100	100	100	100	100	100	100	Negative	100	100	100	99.94	100	100	100	100	Negative	Negative	Negative	Negative	100
84	MS8-2010	Inaba	2012	Thailand	Western	Tak	DRX225897	Morita et al. Open Forum Infect Dis 2020	c	ctxB1	El Tor	A266G	99.32	100	100	100	100	100	100	100	99.81	100	99.51	98.2	100	Negative	100	100	100	100	100	100	100	100	100	Negative	100	100	100	99.94	100	100	100	100	Negative	Negative	Negative	Negative	100
85	VC15TKMS1	Ogawa	2015	Thailand	Western	Tak (Mae Sot)	SRR35760887	This study	d	ctxB1	El Tor	A266G	99.18	100	Negative	100	100	100	100	100	99.81	100	100	98.2	100	99.83	Negative	100	100	100	100	100	100	100	100	Negative	100	100	100	99.94	100	100	99.95	100	Negative	100	100	100	99.95
86	VC15TKMS2	Ogawa	2015	Thailand	Western	Tak (Mae Sot)	SRR35760886	This study	d	ctxB1	El Tor	A266G	99.18	100	Negative	100	100	100	100	100	99.81	100	100	98.2	100	99.83	Negative	100	100	100	100	100	100	100	100	Negative	100	100	100	99.94	100	100	99.95	100	Negative	100	100	100	99.95
87	VC15TKMS3	Ogawa	2015	Thailand	Western	Tak (Mae Sot)	SRR35760875	This study	d	ctxB1	El Tor	A266G	99.18	100	Negative	100	100	100	100	100	99.81	100	100	98.2	100	99.83	Negative	100	100	100	100	100	100	100	100	Negative	100	100	100	99.94	100	100	99.95	100	Negative	100	100	100	99.95
88	VC15TKMS4	Ogawa	2015	Thailand	Western	Tak (Mae Sot)	SRR35760864	This study	d	ctxB1	El Tor	A266G	99.18	100	Negative	100	100	100	100	100	99.81	100	100	98.2	100	99.83	Negative	100	100	100	100	100	100	100	100	Negative	100	100	100	99.94	100	100	99.95	100	Negative	100	100	100	99.95
89	VC15TKMS28	Ogawa	2015	Thailand	Western	Tak (Mae Sot)	SRR35760853	This study	d	ctxB1	El Tor	A266G	99.18	100	Negative	100	100	100	100	100	99.81	100	100	98.2	100	99.83	Negative	100	100	100	100	100	100	100	100	Negative	100	100	100	99.94	100	100	99.95	100	Negative	100	100	100	99.95
90	VC15TKMS29	Ogawa	2015	Thailand	Western	Tak (Mae Sot)	SRR35760842	This study	d	ctxB1	El Tor	A266G	99.18	100	Negative	100	100	100	100	100	99.81	100	100	98.2	100	99.83	Negative	100	100	100	100	100	100	100	100	Negative	100	100	100	99.94	100	100	99.95	100	Negative	100	100	100	99.95
91	VC15TKMS30	Ogawa	2015	Thailand	Western	Tak (Mae Sot)	SRR35760831	This study	d	ctxB1	El Tor	A266G	99.18	100	Negative	100	100	100	100	100	99.81	100	100	98.2	100	99.83	Negative	100	100	100	100	100	100	100	100	Negative	100	100	100	99.94	100	100	99.95	100	Negative	100	100	100	99.95
92	VC15TKMS32	Ogawa	2015	Thailand	Western	Tak (Mae Sot)	SRR35760820	This study	d	ctxB1	El Tor	A266G	99.18	100	Negative	100	100	100	100	100	99.81	100	100	98.2	100	99.83	Negative	100	100	100	100	100	100	100	100	Negative	100	100	100	99.94	100	100	99.95	100	Negative	100	100	100	99.95
93	VC15TKMS34	Ogawa	2015	Thailand	Western	Tak (Mae Sot)	SRR35760819	This study	d	ctxB1	El Tor	A266G	99.18	100	Negative	100	100	100	100	100	99.81	100	100	98.2	100	99.83	Negative	100	100	100	100	100	100	100	100	Negative	100	100	100	99.94	100	100	99.95	100	Negative	100	100	100	99.95
94	VC15TKMS35	Ogawa	2015	Thailand	Western	Tak (Mae Sot)	SRR35760818	This study	d	ctxB1	El Tor	A266G	99.18	100	Negative	100	100	100	100	100	99.81	100	100	98.2	100	99.83	Negative	100	100	100	100	100	100	100	100	Negative	100	100	100	99.94	100	100	99.95	100	Negative	100	100	100	99.95
95	VC15TKMS36	Ogawa	2015	Thailand	Western	Tak (Mae Sot)	SRR35760885	This study	d	ctxB1	El Tor	A266G	99.18	100	Negative	100	100	100	100	100	99.81	100	100	98.2	100	99.83	Negative	100	100	100	100	100	100	100	100	Negative	100	100	100	99.94	100	100	99.95	100	Negative	100	100	100	99.95
96	VC15TKUP1	Ogawa	2015	Thailand	Western	Tak (Umphang)	SRR35760884	This study	d	ctxB1	El Tor	A266G	99.18	100	Negative	100	100	100	100	100	99.81	100	100	98.2	100	99.83	Negative	100	100	100	100	100	100	100	100	Negative	100	100	100	99.94	100	100	99.95	100	Negative	100	100	100	99.95
97	VC15TKUP2	Ogawa	2015	Thailand	Western	Tak (Umphang)	SRR35760883	This study	d	ctxB1	El Tor	A266G	99.18	100	Negative	100	100	100	100	100	99.81	100	100	98.2	100	99.83	Negative	100	100	100	100	100	100	100	100	Negative	100	100	100	99.94	100	100	99.95	100	Negative	100	100	100	99.95
98	VC15TKUP3	Ogawa	2015	Thailand	Western	Tak (Umphang)	SRR35760882	This study	d	ctxB1	El Tor	A266G	99.18	100	Negative	100	100	100	100	100	99.81	100	100	98.2	100	99.83	Negative	100	100	100	100	100	100	100	100	Negative	100	100	100	99.94	100	100	99.95	100	Negative	100	100	100	99.95
99	VC15TKUP4	Ogawa	2015	Thailand	Western	Tak (Umphang)	SRR35760881	This study	d	ctxB1	El Tor	A266G	99.18	100	Negative	100	100	100	100	100	99.81	100	100	98.2	100	99.83	Negative	100	100	100	100	100	100	100	100	Negative	100	100	100	99.94	100	100	99.95	100	Negative	100	100	100	99.95
100	VC15TKUP5	Ogawa	2015	Thailand	Western	Tak (Umphang)	SRR35760880	This study	d	ctxB1	El Tor	A266G	99.18	100	Negative	100	100	100	100	100	99.81	100	100	98.2	100	99.82	Negative	100	100	100	100	100	100	100	100	Negative	100	100	100	99.94	100	100	99.95	100	Negative	100	100	100	99.95
101	VC15TKUP6	Ogawa	2015	Thailand	Western	Tak (Umphang)	SRR35760879	This study	d	ctxB1	El Tor	A266G	99.18	100	Negative	100	100	100	100	100	99.81	100	100	98.2	100	99.83	Negative	100	100	100	100	100	100	100	100	Negative	100	100	100	99.94	100	100	99.95	100	Negative	100	100	100	99.95
102	VC15TKUP11	Ogawa	2015	Thailand	Western	Tak (Umphang)	SRR35760878	This study	d	ctxB1	El Tor	A266G	99.18	100	Negative	100	100	100	100	100	99.81	100	100	98.2	100	99.83	Negative	100	100	100	100	100	100	100	100	Negative	100	100	100	99.94	100	100	99.95	100	Negative	100	100	100	99.95
103	VC15TKUP12	Ogawa	2015	Thailand	Western	Tak (Umphang)	SRR35760877	This study	d	ctxB1	El Tor	A266G	99.18	100	Negative	100	100	100	100	100	99.81	100	100	98.2	100	99.83	Negative	100	100	100	100	100	100	100	100	Negative	100	100	100	99.94	100	100	99.95	100	Negative	100	100	100	99.95
104	VC15TKUP13	Ogawa	2015	Thailand	Western	Tak (Umphang)	SRR35760876	This study	d	ctxB1	El Tor	A266G	99.18	100	Negative	100	100	100	100	100	99.81	100	100	98.2	100	99.83	Negative	100	100	100	100	100	100	100	100	Negative	100	100	100	99.94	100	100	99.95	100	Negative	100	100	100	99.95
105	VC15RY1	Ogawa	2015	Thailand	Eastern	Rayong	SRR35760874	This study	d	ctxB1	El Tor	A266G	99.18	100	Negative	100	100	100	100	100	99.81	100	100	98.2	100	Negative	Negative	100	100	100	100	100	100	100	100	Negative	100	100	100	99.94	100	100	99.95	100	Negative	100	100	100	99.95
106	VC15RY2	Ogawa	2015	Thailand	Eastern	Rayong	SRR35760873	This study	d	ctxB1	El Tor	A266G	99.18	100	Negative	100	100	100	100	100	99.81	100	100	98.2	100	Negative	Negative	100	100	100	100	100	100	100	100	Negative	100	100	100	99.94	100	100	99.95	100	Negative	100	100	100	99.95
107	VC15RY3	Ogawa	2015	Thailand	Eastern	Rayong	SRR35760872	This study	d	ctxB1	El Tor	A266G	99.18	100	Negative	100	100	100	100	100	99.81	100	100	98.2	100	Negative	Negative	100	100	100	100	100	100	100	100	Negative	100	100	100	99.94	100	100	99.95	100	Negative	100	100	100	99.95
108	VC15RY4	Ogawa	2015	Thailand	Eastern	Rayong	SRR35760871	This study	d	ctxB1	El Tor	A266G	99.18	100	Negative	100	100	100	100	100	99.81	100	100	98.2	100	Negative	Negative	100	100	100	100	100	100	100	100	Negative	100	100	100	99.94	100	100	99.95	100	Negative	100	100	100	99.95
109	VC15RY5	Ogawa	2015	Thailand	Eastern	Rayong	SRR35760870	This study	d	ctxB1	El Tor	A266G	99.18	100	Negative	100	100	100	100	100	99.81	100	100	98.2	100	Negative	Negative	100	100	100	100	100	100	100	100	Negative	100	100	100	99.94	100	100	99.95	100	Negative	100	100	100	99.95
110	VC15RY6	Ogawa	2015	Thailand	Eastern	Rayong	SRR35760869	This study	d	ctxB1	El Tor	A266G	99.18	100	Negative	100	100	100	100	100	99.81	100	100	98.2	100	Negative	Negative	100	100	100	100	100	100	100	100	Negative	100	100	100	99.94	100	100	99.95	100	Negative	100	100	100	99.95
111	VC15RY7	Ogawa	2015	Thailand	Eastern	Rayong	SRR35760868	This study	d	ctxB1	El Tor	A266G	99.18	100	Negative	100	100	100	100	100	99.81	100	100	98.2	100	Negative	Negative	100	100	100	100	100	100	100	100	Negative	100	100	100	99.94	100	100	99.95	100	Negative	100	100	100	99.95
112	VC15RY8	Ogawa	2015	Thailand	Eastern	Rayong	SRR35760867	This study	d	ctxB1	El Tor	A266G	99.18	100	Negative	100	100	100	100	100	99.81	100	100	98.2	100	Negative	Negative	100	100	100	100	100	100	100	100	Negative	100	100	100	99.94	100	100	99.95	100	Negative	100	100	100	99.95
113	VC15RY9	Ogawa	2015	Thailand	Eastern	Rayong	SRR35760866	This study	d	ctxB1	El Tor	A266G	99.18	100	Negative	100	100	100	100	100	99.81	100	100	98.2	100	Negative	Negative	100	100	100	100	100	100	100	100	Negative	100	100	100	99.94	100	100	99.95	100	Negative	100	100	100	99.95
114	VC15RY12	Ogawa	2015	Thailand	Eastern	Rayong	SRR35760865	This study	d	ctxB1	El Tor	A266G	99.18	100	Negative	100	100	100	100	100	99.81	100	100	98.2	100	99.83	Negative	100	100	100	100	100	100	100	100	Negative	100	100	100	99.94	100	100	99.95	100	Negative	100	100	100	99.95
115	VC16YL1	Ogawa	2015	Thailand	Southern	Yala	SRR35760863	This study	d	ctxB1	El Tor	A266G	99.18	100	Negative	100	100	100	100	100	99.81	100	100	98.2	100	Negative	Negative	100	100	100	100	100	100	100	100	Negative	100	100	100	99.94	100	100	99.95	100	Negative	100	100	100	99.95
116	VC16YL2	Ogawa	2015	Thailand	Southern	Yala	SRR35760862	This study	d	ctxB1	El Tor	A266G	99.18	100	Negative	100	100	100	100	100	99.81	100	100	98.2	100	Negative	Negative	100	100	100	100	100	100	100	100	Negative	100	100	100	99.94	100	100	99.95	100	Negative	100	100	100	99.95
117	VC16YL3	Ogawa	2015	Thailand	Southern	Yala	SRR35760861	This study	d	ctxB1	El Tor	A266G	99.18	100	Negative	100	100	100	100	100	99.81	100	100	98.2	100	Negative	Negative	100	100	100	100	100	100	100	100	Negative	100	100	100	99.94	100	100	99.95	100	Negative	100	100	100	99.95
118	VC15SK1	Ogawa	2015	Thailand	Southern	Songkhla	SRR35760860	This study	d	ctxB1	El Tor	A266G	99.18	100	Negative	100	100	100	100	100	99.81	100	100	98.2	100	Negative	Negative	100	100	100	100	100	100	100	100	Negative	100	100	100	99.94	100	100	99.95	100	Negative	100	100	100	99.95
119	VC15SK3	Ogawa	2015	Thailand	Southern	Songkhla	SRR35760859	This study	d	ctxB1	El Tor	A266G	99.18	100	Negative	100	100	100	100	100	99.81	100	100	98.2	100	Negative	Negative	100	100	100	100	100	100	100	100	Negative	100	100	100	99.94	100	100	99.95	100	Negative	100	100	100	99.95
120	VC15SK13	Ogawa	2015	Thailand	Southern	Songkhla	SRR35760858	This study	d	ctxB1	El Tor	A266G	99.18	100	Negative	100	100	100	100	100	99.81	100	100	98.2	100	Negative	Negative	100	100	100	100	100	100	100	100	Negative	100	100	100	99.94	100	100	99.95	100	Negative	100	100	100	99.95
121	VC15SK14	Ogawa	2015	Thailand	Southern	Songkhla	SRR35760857	This study	d	ctxB1	El Tor	A266G	99.18	100	Negative	100	100	100	100	100	99.81	100	100	98.2	100	Negative	Negative	100	100	100	100	100	100	100	100	Negative	100	100	100	99.94	100	100	99.95	100	Negative	100	100	100	99.95
122	VC15SK15	Ogawa	2015	Thailand	Southern	Songkhla	SRR35760856	This study	d	ctxB1	El Tor	A266G	99.18	100	Negative	100	100	100	100	100	99.81	100	100	98.2	100	Negative	Negative	100	100	100	100	100	100	100	100	Negative	100	100	100	99.94	100	100	99.95	100	Negative	100	100	100	99.95
123	VC15SK16	Ogawa	2015	Thailand	Southern	Songkhla	SRR35760855	This study	d	ctxB1	El Tor	A266G	99.18	100	Negative	100	100	100	100	100	99.81	100	100	98.2	100	Negative	Negative	100	100	100	100	100	100	100	100	Negative	100	100	100	99.94	100	100	99.95	100	Negative	100	100	100	99.95
124	VC15SK17	Ogawa	2015	Thailand	Southern	Songkhla	SRR35760854	This study	d	ctxB1	El Tor	A266G	99.18	100	Negative	100	100	100	100	100	99.81	100	100	98.2	100	Negative	Negative	100	100	100	100	100	100	100	100	Negative	100	100	100	99.94	100	100	99.95	100	Negative	100	100	100	99.95
125	VC15SK32	Ogawa	2015	Thailand	Southern	Songkhla	SRR35760852	This study	d	ctxB1	El Tor	A266G	99.18	100	Negative	100	100	100	100	100	99.81	100	100	98.2	100	Negative	Negative	100	100	100	100	100	100	100	100	Negative	100	100	100	99.94	100	100	99.95	100	Negative	100	100	100	99.95
126	VC16SK39	Ogawa	2016	Thailand	Southern	Songkhla	SRR35760851	This study	d	ctxB1	El Tor	A266G	99.18	100	Negative	100	100	100	100	100	99.81	100	100	98.2	100	Negative	Negative	100	100	100	100	100	100	100	100	Negative	100	100	100	99.94	100	100	99.95	100	Negative	100	100	100	99.95
127	VC16SK40	Ogawa	2016	Thailand	Southern	Songkhla	SRR35760850	This study	d	ctxB1	El Tor	A266G	99.18	100	Negative	100	100	100	100	100	99.81	100	100	98.2	100	Negative	Negative	100	100	100	100	100	100	100	100	Negative	100	100	100	99.94	100	100	99.95	100	Negative	100	100	100	99.95
128	VC16SK41	Ogawa	2016	Thailand	Southern	Songkhla	SRR35760849	This study	d	ctxB1	El Tor	A266G	99.18	100	Negative	100	100	100	100	100	99.81	100	100	98.2	100	Negative	Negative	100	100	100	100	100	100	100	100	Negative	100	100	100	99.94	100	100	99.95	100	Negative	100	100	100	99.95
129	VC16SK44	Ogawa	2016	Thailand	Southern	Songkhla	SRR35760848	This study	d	ctxB1	El Tor	A266G	99.18	100	Negative	100	100	100	100	100	99.81	100	100	98.2	100	Negative	Negative	100	100	100	100	100	100	100	100	Negative	100	100	100	99.94	100	100	99.95	100	Negative	100	100	100	99.95
130	VC16SK45	Ogawa	2016	Thailand	Southern	Songkhla	SRR35760847	This study	d	ctxB1	El Tor	A266G	99.18	100	Negative	100	100	100	100	100	99.81	100	100	98.2	100	Negative	Negative	100	100	100	100	100	100	100	100	Negative	100	100	100	99.94	100	100	99.95	100	Negative	100	100	100	99.95
131	VC16SK48	Ogawa	2016	Thailand	Southern	Songkhla	SRR35760846	This study	d	ctxB1	El Tor	A266G	99.18	100	Negative	100	100	100	100	100	99.81	100	100	98.2	100	Negative	Negative	100	100	100	100	100	100	100	100	Negative	100	100	100	99.94	100	100	99.95	100	Negative	100	100	100	99.95
132	VC16SK49	Ogawa	2016	Thailand	Southern	Songkhla	SRR35760845	This study	d	ctxB1	El Tor	A266G	99.18	100	Negative	100	100	100	100	100	99.81	100	100	98.2	100	Negative	Negative	100	100	100	100	100	100	100	100	Negative	100	100	100	99.94	100	100	99.95	100	Negative	100	100	100	99.95
133	VC24TAK2	Ogawa	2024	Thailand	Western	Tak	SRR35760844	This study	e	ctxB7	El Tor	A266G	99.18	100	100	100	100	100	100	100	99.81	99.9	99.51	98.2	100	Negative	100	100	100	100	100	100	100	100	100	Negative	100	99.94	100	99.94	100	100	100	100	Negative	Negative	Negative	Negative	100
134	VC24TAK3	Ogawa	2024	Thailand	Western	Tak	SRR35760843	This study	e	ctxB7	El Tor	A266G	99.33	100	100	100	100	100	100	100	99.81	99.9	99.51	98.2	100	Negative	100	100	100	100	100	100	100	100	100	Negative	100	99.94	100	99.94	100	100	100	100	Negative	Negative	Negative	Negative	100
135	VC24TAK4	Ogawa	2024	Thailand	Western	Tak	SRR35760841	This study	e	ctxB7	El Tor	A266G	99.18	100	100	100	100	100	100	100	99.81	99.9	99.51	98.2	100	Negative	100	100	100	100	100	100	100	100	100	Negative	100	99.94	100	99.94	100	100	100	100	Negative	Negative	Negative	Negative	100
136	VC24TAK5	Ogawa	2024	Thailand	Western	Tak	SRR35760840	This study	e	ctxB7	El Tor	A266G	99.18	100	100	100	100	100	100	100	99.81	99.9	99.51	98.2	100	Negative	100	100	100	100	100	100	100	100	100	Negative	100	99.94	100	99.94	100	100	100	100	Negative	Negative	Negative	Negative	100
137	VC24TAK6	Ogawa	2024	Thailand	Western	Tak	SRR35760839	This study	e	ctxB7	El Tor	A266G	99.18	100	100	100	100	100	100	100	99.81	99.9	99.51	98.2	100	Negative	100	100	100	100	100	100	100	100	100	Negative	100	99.94	100	99.94	100	100	100	100	Negative	Negative	Negative	Negative	100
138	VC24TAK7	Ogawa	2024	Thailand	Western	Tak	SRR35760838	This study	e	ctxB7	El Tor	A266G	99.18	100	100	100	100	100	100	100	99.81	99.9	99.51	98.2	100	Negative	100	100	100	100	100	100	100	100	100	Negative	100	99.94	100	99.94	100	100	100	100	Negative	Negative	Negative	Negative	100
139	VC24TAK8	Ogawa	2024	Thailand	Western	Tak	SRR35760837	This study	e	ctxB7	El Tor	A266G	99.18	100	100	100	100	100	100	100	99.81	99.9	99.51	98.2	100	Negative	100	100	100	100	100	100	100	100	100	Negative	100	99.94	100	99.94	100	100	100	100	Negative	Negative	Negative	Negative	100
140	VC24TAK9	Ogawa	2024	Thailand	Western	Tak	SRR35760836	This study	e	ctxB7	El Tor	A266G	99.18	100	100	100	100	100	100	100	99.81	99.9	99.51	98.2	100	Negative	100	100	100	100	100	100	100	100	100	Negative	100	99.94	100	99.94	100	100	100	100	Negative	Negative	Negative	Negative	100
141	VC24TAK10	Ogawa	2024	Thailand	Western	Tak	SRR35760835	This study	e	ctxB7	El Tor	A266G	99.18	100	100	100	100	100	100	100	99.81	99.9	99.51	98.2	100	Negative	100	100	100	100	100	100	100	100	100	100	100	99.94	100	99.94	100	100	100	100	Negative	Negative	Negative	Negative	100
142	VC24TAK11	Ogawa	2024	Thailand	Western	Tak	SRR35760834	This study	e	ctxB7	El Tor	A266G	99.18	100	100	100	100	100	100	100	99.81	99.9	99.51	98.2	100	Negative	100	100	100	100	100	100	100	100	100	Negative	100	99.94	100	99.94	100	100	100	100	Negative	Negative	Negative	Negative	100
143	VC24TAK12	Ogawa	2024	Thailand	Western	Tak	SRR35760833	This study	e	ctxB7	El Tor	A266G	99.18	100	100	100	100	100	100	100	99.81	99.9	99.51	98.2	100	Negative	100	100	99.95	100	100	100	100	100	100	Negative	100	99.94	100	99.94	100	100	100	100	Negative	Negative	Negative	Negative	100
144	VC24TAK13	Ogawa	2024	Thailand	Western	Tak	SRR35760832	This study	e	ctxB7	El Tor	A266G	99.18	100	100	100	100	100	100	100	99.81	99.9	99.51	98.2	100	Negative	100	100	100	100	100	100	100	100	100	Negative	100	99.94	100	99.94	100	100	100	100	Negative	Negative	Negative	Negative	100
145	VC24TAK14	Ogawa	2024	Thailand	Western	Tak	SRR35760830	This study	e	ctxB7	El Tor	A266G	99.18	100	100	100	100	100	100	100	99.81	99.9	99.51	98.2	100	Negative	100	100	100	100	100	100	100	100	100	Negative	100	99.94	100	99.94	100	100	100	100	Negative	Negative	Negative	Negative	100
146	VC24TAK15	Ogawa	2024	Thailand	Western	Tak	SRR35760829	This study	e	ctxB7	El Tor	A266G	99.18	100	100	100	100	100	100	100	99.81	99.9	99.51	98.2	100	Negative	100	100	100	100	100	100	100	100	100	Negative	100	99.94	100	99.94	100	100	100	100	Negative	Negative	Negative	Negative	100
147	VC24BKK1	Ogawa	2024	Thailand	Central	Bangkok	SRR35760828	This study	e	ctxB7	El Tor	A266G	99.18	100	100	100	100	100	100	100	99.81	99.9	99.51	98.2	100	Negative	100	100	100	100	100	100	100	100	100	Negative	100	99.94	100	99.94	100	100	100	100	Negative	Negative	Negative	Negative	100
148	VC25PKT1	Ogawa	2025	Thailand	Southern	Phuket	SRR35760827	This study	e	ctxB7	El Tor	A266G	99.18	100	100	100	100	100	100	100	99.81	99.9	99.51	98.2	100	Negative	100	100	100	100	100	100	100	100	100	Negative	100	99.94	100	99.94	100	100	100	100	Negative	Negative	Negative	Negative	100
149	VC25NPT	Ogawa	2025	Thailand	Central	Nakhon Pathom	SRR35760826	This study	e	ctxB7	El Tor	A266G	99.18	100	100	99.32	100	100	100	100	99.81	99.9	99.51	98.2	100	Negative	100	100	100	100	100	100	100	100	100	Negative	100	99.94	100	99.94	100	100	100	100	Negative	Negative	Negative	Negative	100
150	VC25BKK2	Ogawa	2025	Thailand	Central	Bangkok	SRR35760825	This study	e	ctxB7	El Tor	A266G	99.18	100	100	100	100	100	100	100	99.81	99.9	99.51	98.2	100	Negative	100	100	100	100	100	100	100	100	100	Negative	100	99.94	100	99.94	100	100	100	100	Negative	Negative	Negative	Negative	100
151	VC15KKCP_6	Ogawa	2015	Thailand	Northeastern	Khon Kaen	SRR35760824	This study	f	Negative	Negative	El Tor	99.18	99.35	100	Negative	Negative	Negative	100	100	99.81	100	100	98.2	Negative	Negative	100	100	99.95	99.92	100	100	100	100	100	100	100	Negative	Negative	Negative	Negative	Negative	Negative	Negative	Negative	Negative	Negative	Negative	Negative
152	VC16KKSR3	Ogawa	2016	Thailand	Northeastern	Khon Kaen	SRR35760823	This study	f	Negative	Negative	El Tor	99.18	99.24	100	Negative	Negative	Negative	99.91	100	99.81	100	100	98.2	Negative	Negative	100	100	99.95	100	100	100	100	100	100	100	100	100	100	100	99.95	100	Negative	Negative	Negative	Negative	Negative	Negative	Negative
153	VC16KKSR4	Ogawa	2016	Thailand	Northeastern	Khon Kaen	SRR35760822	This study	f	Negative	Negative	El Tor	99.18	99.24	100	Negative	Negative	Negative	99.91	100	99.81	100	100	98.2	Negative	Negative	100	100	99.95	100	100	100	100	100	100	100	100	100	100	100	99.95	100	Negative	Negative	Negative	Negative	Negative	Negative	Negative
154	VC16SK50	Ogawa	2016	Thailand	Southern	Songkhla	SRR35760821	This study	f	Negative	Negative	El Tor	99.18	99.47	100	Negative	Negative	Negative	99.91	100	99.81	100	100	98.2	Negative	Negative	100	100	99.95	100	100	100	100	100	100	100	100	100	100	100	99.95	100	Negative	Negative	97.05	Negative	Negative	Negative	Negative
155	DDC177	Ogawa	2023	Thailand	Northeastern	Nakhon Ratchasima	SRR31645637	This study	f	Negative	Negative	El Tor	99.18	99.35	100	Negative	Negative	Negative	100	100	99.81	100	100	98.2	Negative	Negative	100	100	99.95	99.92	100	100	100	100	100	100	100	Negative	Negative	Negative	Negative	Negative	Negative	Negative	Negative	Negative	Negative	Negative	Negative
156	VC23PBI	Ogawa	2023	Thailand	Western	Phetchaburi	SRR31645635	This study	f	Negative	Negative	El Tor	99.18	99.35	100	Negative	Negative	Negative	100	100	99.81	100	100	98.2	Negative	Negative	100	100	99.95	99.92	100	100	100	100	100	100	100	Negative	Negative	Negative	Negative	Negative	Negative	Negative	Negative	Negative	Negative	Negative	Negative
157	MS6	Ogawa	2008	Thailand	Western	Tak	GCF_000829215.1	Okada et al. Emerg Infect Dis, 2012	f	ctxB3	El Tor	El Tor	99.18	99.47	100	100	100	100	99.91	100	99.81	100	100	98.2	Negative	Negative	100	100	99.95	100	100	100	100	100	100	100	100	100	100	100	99.95	100	Negative	Negative	Negative	Negative	Negative	Negative	Negative
158	MAB004	NA	2005	Bangladesh	-	-	DRR335694	Monir et al. Microbiol Spectr 2022	Ea	ctxB1	El Tor	A266G	99.18	100	100	100	100	100	100	100	99.81	100	100	98.2	100	Negative	100	100	100	100	100	100	100	100	100	100	100	100	100	99.94	100	100	100	100	Negative	100	100	100	99.95
159	MAB006	NA	2005	Bangladesh	-	-	DRR335696	Monir et al. Microbiol Spectr 2022	Ea	ctxB1	El Tor	A266G	99.18	100	100	100	100	100	100	100	99.81	100	100	98.2	100	Negative	100	100	100	100	100	100	100	100	100	Negative	100	100	100	99.94	100	100	100	100	Negative	100	100	100	99.95
160	4488	Ogawa	2006	India	-	-	ERR025369	Mutreja et al. Nature 2011	Ea	ctxB1	El Tor	A266G	excluded	excluded	excluded	excluded	excluded	excluded	excluded	excluded	excluded	excluded	excluded	excluded	excluded	excluded	excluded	excluded	excluded	excluded	excluded	excluded	excluded	excluded	excluded	excluded	excluded	excluded	excluded	excluded	excluded	excluded	excluded	excluded	excluded	excluded	excluded	excluded	excluded
161	THSTI_J4770	Ogawa	2004	India	-	-	ERR1880830	Weill et al. Science 2017	Ea	ctxB1	El Tor	A266G	99.18	100	100	100	100	100	100	100	99.81	100	100	Negative	100	Negative	100	100	100	100	100	100	100	100	100	Negative	100	100	100	99.94	100	100	100	100	Negative	100	100	100	99.95
162	BGD005	NA	2007	Bangladesh	-	-	DRR335608	Monir et al. Microbiol Spectr 2022	Ea	ctxB1	El Tor	A266G	99.18	100	100	100	100	100	100	100	99.81	100	100	98.2	100	Negative	Negative	100	100	100	100	100	100	100	100	Negative	100	100	100	99.94	100	100	100	100	Negative	100	100	100	99.95
163	THSTI_K9398	Inaba	2005	India	-	-	ERR1880832	Weill et al. Science 2017	Ec	ctxB1	El Tor	A266G	99.18	100	100	100	100	100	100	100	99.81	100	99.51	98.2	100	Negative	Negative	Negative	Negative	Negative	100	100	100	100	100	Negative	100	100	100	99.94	100	100	100	100	Negative	Negative	Negative	Negative	100
164	CNRVC060333	Ogawa	2006	India/Nepal	-	-	ERR1878548	Weill et al. Science 2017	Ec	ctxB7	El Tor	A266G	99.18	100	100	100	100	100	100	100	99.81	100	99.51	98.2	100	Negative	100	100	100	100	100	100	100	100	100	Negative	100	100	100	99.94	100	100	100	100	Negative	Negative	Negative	Negative	100
165	MAB001	NA	2004	Bangladesh	-	-	DRR335691	Monir et al. Microbiol Spectr 2022	Ec	ctxB1	El Tor	A266G	99.18	100	100	100	100	100	100	100	99.81	100	99.51	98.2	100	Negative	100	100	100	100	100	100	100	100	100	Negative	100	100	100	99.94	100	100	100	100	Negative	Negative	Negative	Negative	100
166	CNRVC060089	Inaba	2006	India	-	-	ERR1878151	Weill et al. Science 2017	Ec	ctxB7	El Tor	A266G	99.18	100	100	100	100	100	100	100	99.81	100	99.51	98.2	100	Negative	100	100	100	100	100	100	100	100	100	Negative	100	100	100	99.94	100	100	100	100	Negative	Negative	Negative	Negative	100
167	MBN17	Inaba	2004	India	-	-	ERR018123	Mutreja et al. Nature 2011	Ec	ctxB1	El Tor	A266G	Negative	100	100	100	100	100	100	100	99.81	100	99.51	98.2	100	Negative	100	100	100	Negative	100	100	100	100	100	Negative	100	100	100	99.94	100	100	100	100	Negative	Negative	Negative	Negative	100
168	PCS-0023	NA	2010	Bangladesh	-	-	DRR189346	Morita et al. mBio 2020	Ed	ctxB1	El Tor	A266G	99.18	100	Negative	100	100	100	100	100	Negative	100	100	98.2	100	99.83	Negative	100	100	100	100	100	100	100	100	100	100	100	100	99.94	100	100	99.95	100	Negative	100	100	100	99.95
169	BGD133	NA	2015	Bangladesh	-	-	DRR189296	Morita et al. mBio 2020	Ed	ctxB1	El Tor	A266G	99.18	100	Negative	100	100	100	100	100	99.81	100	100	98.2	100	Negative	Negative	100	100	100	100	100	100	100	100	Negative	100	100	100	99.94	100	100	99.95	100	Negative	100	100	100	99.95
170	IDH-07956	NA	2015	India	-	-	DRR189333	Morita et al. mBio 2020	Ed	ctxB1	El Tor	A266G	99.18	100	Negative	100	100	100	100	100	99.81	100	100	98.2	100	Negative	Negative	100	100	100	100	100	100	100	100	Negative	100	100	100	99.94	100	100	99.95	100	Negative	100	100	100	99.95
171	HCIS-055B	NA	2013	Bangladesh	-	-	DRR189319	Morita et al. mBio 2020	Ed	ctxB1	El Tor	A266G	99.18	100	Negative	100	100	100	100	100	99.81	100	100	98.2	100	99.83	Negative	100	100	100	100	100	100	100	100	Negative	100	100	100	99.94	100	100	99.95	100	Negative	100	100	100	99.95
172	BGD128	NA	2015	Bangladesh	-	-	DRR189293	Morita et al. mBio 2020	Ed	ctxB1	El Tor	A266G	99.18	100	Negative	100	100	100	100	100	99.81	99.9	100	98.2	100	99.83	Negative	100	100	100	100	100	100	100	100	Negative	100	100	100	99.94	100	100	99.95	100	Negative	100	100	100	99.95
173	DMAVC-8	Ogawa	2022	Bangladesh	-	-	DRR395001	Monir et al. Nat Commun 2022	Ee	ctxB7	El Tor	A266G	99.18	100	100	100	100	100	100	100	99.81	99.9	99.51	98.2	100	Negative	100	100	100	100	100	100	100	100	100	Negative	100	99.94	100	99.94	100	100	100	100	Negative	Negative	Negative	Negative	100
174	DMAVC-18	Ogawa	2022	Bangladesh	-	-	DRR395011	Monir et al. Nat Commun 2022	Ee	ctxB7	El Tor	A266G	99.18	100	100	100	100	100	100	100	99.81	99.9	99.51	98.2	100	Negative	100	100	100	100	100	100	100	100	100	Negative	100	99.94	100	99.94	100	100	100	100	Negative	Negative	Negative	Negative	100
175	DMAVC-19	Ogawa	2022	Bangladesh	-	-	DRR395012	Monir et al. Nat Commun 2022	Ee	ctxB7	El Tor	A266G	99.18	100	100	100	100	100	100	100	99.81	99.9	99.51	98.2	100	Negative	100	100	100	100	100	100	100	100	100	Negative	100	99.94	100	99.94	100	100	100	100	Negative	Negative	Negative	Negative	100
176	DMAVC-17	Ogawa	2022	Bangladesh	-	-	DRR395010	Monir et al. Nat Commun 2022	Ee	ctxB7	El Tor	A266G	99.18	100	100	100	100	100	100	100	99.81	99.9	99.51	98.2	100	Negative	100	100	100	100	100	100	100	100	100	Negative	100	99.94	100	99.94	100	100	100	100	Negative	Negative	Negative	Negative	100
177	DMAVC-4	Ogawa	2022	Bangladesh	-	-	DRR394997	Monir et al. Nat Commun 2022	Ee	ctxB7	El Tor	A266G	99.18	100	100	100	100	100	100	100	99.81	99.9	99.51	98.2	100	Negative	100	100	100	100	100	100	100	100	100	Negative	100	99.94	100	99.94	100	100	100	100	Negative	Negative	Negative	Negative	100
	For each cluster (a to e), the closest external isolates were identified and designated as Ea to Ee. Strain 4488 was excluded from the analysis due to errors caused by insufficient assembly sequences during the CholeraFinder examination.
	NA denotes data that were not available.
[truncated: 92 more columns]

## Sheet: Appendix 1 Table 2
Appendix 1 Table 2. Multilocus variable-number tandem repeat analysis (MLVA) analysis of Vibrio cholerae O1 isolates isolated in 2015 and 2016
	strain/lab no.	Serotype	Year	Month	Province	Source	MLVA	VC0147	VC0436-7	VC1650	VC0171	VC0283	Genome sequence
1	VC15TKUP-1	Ogawa	2015	September	Tak (Umphang)	Human	11, 7, 7, 15, 6	11	7	7	15	6	Yes
2	VC15TKUP-2	Ogawa	2015	September	Tak (Umphang)	Human	11, 7, 7, 15, 6	11	7	7	15	6	Yes
3	VC15TKUP-3	Ogawa	2015	September	Tak (Umphang)	Human	11, 7, 7, 15, 6	11	7	7	15	6	Yes
4	VC15TKUP-4	Ogawa	2015	September	Tak (Umphang)	Human	11, 7, 7, 15, 6	11	7	7	15	6	Yes
5	VC15TKUP-5	Ogawa	2015	September	Tak (Umphang)	Human	11, 7, 7, 15, 6	11	7	7	15	6	Yes
6	VC15TKUP-6	Ogawa	2015	September	Tak (Umphang)	Human	11, 7, 7, 15, 6	11	7	7	15	6	Yes
7	VC15TKMS_1	Ogawa	2015	October	Tak (Mae Sot)	Human	11, 7, 7, 18, 8	11	7	7	18	8	Yes
8	VC15TKMS_10	Ogawa	2015	October	Tak (Mae Sot)	Human	11, 7, 7, 18, 8	11	7	7	18	8	No
9	VC15TKMS_11	Ogawa	2015	October	Tak (Mae Sot)	Human	11, 7, 7, 18, 8	11	7	7	18	8	No
10	VC15TKMS_12	Ogawa	2015	October	Tak (Mae Sot)	Human	11, 7, 7, 18, 8	11	7	7	18	8	No
11	VC15TKMS_13	Ogawa	2015	October	Tak (Mae Sot)	Human	11, 7, 7, 18, 8	11	7	7	18	8	No
12	VC15TKMS_14	Ogawa	2015	October	Tak (Mae Sot)	Human	11, 7, 7, 18, 8	11	7	7	18	8	No
13	VC15TKMS_15	Ogawa	2015	October	Tak (Mae Sot)	Human	11, 7, 7, 18, 8	11	7	7	18	8	No
14	VC15TKMS_16	Ogawa	2015	October	Tak (Mae Sot)	Human	11, 7, 7, 18, 8	11	7	7	18	8	No
15	VC15TKMS_17	Ogawa	2015	October	Tak (Mae Sot)	Human	11, 7, 7, 18, 8	11	7	7	18	8	No
16	VC15TKMS_18	Ogawa	2015	October	Tak (Mae Sot)	Human	11, 7, 7, 18, 8	11	7	7	18	8	No
17	VC15TKMS_19	Ogawa	2015	October	Tak (Mae Sot)	Human	11, 7, 7, 18, 8	11	7	7	18	8	No
18	VC15TKMS_2	Ogawa	2015	October	Tak (Mae Sot)	Human	11, 7, 7, 18, 8	11	7	7	18	8	Yes
19	VC15TKMS_20	Ogawa	2015	October	Tak (Mae Sot)	Human	11, 7, 7, 18, 8	11	7	7	18	8	No
20	VC15TKMS_21	Ogawa	2015	October	Tak (Mae Sot)	Human	11, 7, 7, 18, 8	11	7	7	18	8	No
21	VC15TKMS_22	Ogawa	2015	October	Tak (Mae Sot)	Human	11, 7, 7, 18, 8	11	7	7	18	8	No
22	VC15TKMS_23	Ogawa	2015	October	Tak (Mae Sot)	Human	11, 7, 7, 18, 8	11	7	7	18	8	No
23	VC15TKMS_24	Ogawa	2015	October	Tak (Mae Sot)	Human	11, 7, 7, 18, 8	11	7	7	18	8	No
24	VC15TKMS_25	Ogawa	2015	October	Tak (Mae Sot)	Human	11, 7, 7, 18, 8	11	7	7	18	8	No
25	VC15TKMS_26	Ogawa	2015	October	Tak (Mae Sot)	Human	11, 7, 7, 18, 8	11	7	7	18	8	No
26	VC15TKMS_27	Ogawa	2015	October	Tak (Mae Sot)	Human	11, 7, 7, 18, 8	11	7	7	18	8	No
27	VC15TKMS_28	Ogawa	2015	October	Tak (Mae Sot)	Human	11, 7, 7, 18, 8	11	7	7	18	8	Yes
28	VC15TKMS_29	Ogawa	2015	October	Tak (Mae Sot)	Human	11, 7, 7, 18, 8	11	7	7	18	8	Yes
29	VC15TKMS_3	Ogawa	2015	October	Tak (Mae Sot)	Human	11, 7, 7, 18, 8	11	7	7	18	8	Yes
30	VC15TKMS_30	Ogawa	2015	October	Tak (Mae Sot)	Human	11, 7, 7, 18, 8	11	7	7	18	8	Yes
31	VC15TKMS_31	Ogawa	2015	October	Tak (Mae Sot)	Human	11, 7, 7, 18, 8	11	7	7	18	8	No
32	VC15TKMS_4	Ogawa	2015	October	Tak (Mae Sot)	Human	11, 7, 7, 18, 8	11	7	7	18	8	Yes
33	VC15TKMS_5	Ogawa	2015	October	Tak (Mae Sot)	Human	11, 7, 7, 18, 8	11	7	7	18	8	No
34	VC15TKMS_6	Ogawa	2015	October	Tak (Mae Sot)	Human	11, 7, 7, 18, 8	11	7	7	18	8	No
35	VC15TKMS_7	Ogawa	2015	October	Tak (Mae Sot)	Human	11, 7, 7, 18, 8	11	7	7	18	8	No
36	VC15TKMS_8	Ogawa	2015	October	Tak (Mae Sot)	Human	11, 7, 7, 18, 8	11	7	7	18	8	No
37	VC15TKMS_9	Ogawa	2015	October	Tak (Mae Sot)	Human	11, 7, 7, 18, 8	11	7	7	18	8	No
38	VC15TKUP-11	Ogawa	2015	October	Tak (Umphang)	Human	11, 7, 7, 15, 6	11	7	7	15	6	Yes
39	VC15TKUP-12	Ogawa	2015	October	Tak (Umphang)	Human	11, 7, 7, 15, 6	11	7	7	15	6	Yes
40	VC15TKUP-13	Ogawa	2015	October	Tak (Umphang)	Human	11, 7, 7, 15, 6	11	7	7	15	6	Yes
41	VC15TKUP-14	Ogawa	2015	October	Tak (Umphang)	Human	11, 7, 7, 15, 6	11	7	7	15	6	Yes
42	VC15TKUP-7	Ogawa	2015	October	Tak (Umphang)	Human	11, 7, 7, 15, 6	11	7	7	15	6	No
43	VC15TKUP-8	Ogawa	2015	October	Tak (Umphang)	Human	11, 7, 7, 15, 6	11	7	7	15	6	No
44	VC15TKUP-9	Ogawa	2015	October	Tak (Umphang)	Human	11, 7, 7, 15, 6	11	7	7	15	6	No
45	VC15RY_1	Ogawa	2015	November	Rayong	Human	11, 7, 7, 16, 7	11	7	7	16	7	Yes
46	VC15RY_12	Ogawa	2015	November	Rayong	Human	11, 7, 7, 18, 7	11	7	7	18	7	Yes
47	VC15RY_2	Ogawa	2015	November	Rayong	Human	11, 7, 7, 16, 7	11	7	7	16	7	Yes
48	VC15RY_3	Ogawa	2015	November	Rayong	Human	11, 7, 7, 16, 7	11	7	7	16	7	Yes
49	VC15TKMS_32	Ogawa	2015	November	Tak (Mae Sot)	Human	11, 7, 7, 18, 8	11	7	7	18	8	No
50	VC15TKMS_34	Ogawa	2015	November	Tak (Mae Sot)	Human	11, 7, 7, 17, 8	11	7	7	17	8	Yes
51	VC15TKMS_35	Ogawa	2015	November	Tak (Mae Sot)	Human	11, 7, 7, 17, 8	11	7	7	17	8	Yes
52	VC15TKMS_36	Ogawa	2015	November	Tak (Mae Sot)	Human	11, 7, 7, 18, 8	11	7	7	18	8	Yes
53	VC15TKMS_37	Ogawa	2015	November	Tak (Mae Sot)	Human	11, 7, 7, 18, 8	11	7	7	18	8	No
54	VC15TKMS_38	Ogawa	2015	November	Tak (Mae Sot)	Human	11, 7, 7, 18, 8	11	7	7	18	8	No
55	VC15TKMS_39	Ogawa	2015	November	Tak (Mae Sot)	Human	11, 7, 7, 18, 8	11	7	7	18	8	No
56	VC15TKMS_40	Ogawa	2015	November	Tak (Mae Sot)	Human	11, 7, 7, 18, 8	11	7	7	18	8	No
57	VC15TKMS_41	Ogawa	2015	November	Tak (Mae Sot)	Human	11, 7, 7, 18, 8	11	7	7	18	8	No
58	VC15TKMS_42	Ogawa	2015	November	Tak (Mae Sot)	Human	11, 7, 7, 18, 8	11	7	7	18	8	No
59	VC15TKMS_43	Ogawa	2015	November	Tak (Mae Sot)	Human	11, 7, 7, 18, 8	11	7	7	18	8	No
60	VC15RY_10	Ogawa	2015	December	Rayong	Human	11, 7, 7, 16, 7	11	7	7	16	7	No
61	VC15RY_11	Ogawa	2015	December	Rayong	Human	11, 7, 7, 16, 7	11	7	7	16	7	No
62	VC15RY_4	Ogawa	2015	December	Rayong	Human	11, 7, 7, 16, 7	11	7	7	16	7	Yes
63	VC15RY_5	Ogawa	2015	December	Rayong	Human	11, 7, 7, 16, 7	11	7	7	16	7	Yes
64	VC15RY_6	Ogawa	2015	December	Rayong	Human	11, 7, 7, 16, 7	11	7	7	16	7	Yes
65	VC15RY_7	Ogawa	2015	December	Rayong	Human	11, 7, 7, 16, 7	11	7	7	16	7	Yes
66	VC15RY_8	Ogawa	2015	December	Rayong	Human	11, 7, 7, 16, 7	11	7	7	16	7	Yes
67	VC15RY_9	Ogawa	2015	December	Rayong	Human	11, 7, 7, 16, 7	11	7	7	16	7	Yes
68	VC15SK_1	Ogawa	2015	December	Songkhla	Human	11, 7, 7, 16, 7	11	7	7	16	7	Yes
69	VC15SK_10	Ogawa	2015	December	Songkhla	Human	11, 7, 7, 16, 7	11	7	7	16	7	No
70	VC15SK_11	Ogawa	2015	December	Songkhla	Human	11, 7, 7, 16, 7	11	7	7	16	7	No
71	VC15SK_12	Ogawa	2015	December	Songkhla	Human	11, 7, 7, 16, 7	11	7	7	16	7	No
72	VC15SK_13	Ogawa	2015	December	Songkhla	Human	11, 7, 7, 16, 7	11	7	7	16	7	Yes
73	VC15SK_14	Ogawa	2015	December	Songkhla	Human	11, 7, 7, 16, 7	11	7	7	16	7	Yes
74	VC15SK_15	Ogawa	2015	December	Songkhla	Human	11, 7, 7, 16, 7	11	7	7	16	7	Yes
75	VC15SK_16	Ogawa	2015	December	Songkhla	Human	11, 7, 7, 16, 7	11	7	7	16	7	Yes
76	VC15SK_17	Ogawa	2015	December	Songkhla	Human	11, 7, 7, 16, 7	11	7	7	16	7	Yes
77	VC15SK_18	Ogawa	2015	December	Songkhla	Human	11, 7, 7, 16, 7	11	7	7	16	7	No
78	VC15SK_19	Ogawa	2015	December	Songkhla	Human	11, 7, 7, 16, 7	11	7	7	16	7	No
79	VC15SK_20	Ogawa	2015	December	Songkhla	Human	11, 7, 7, 16, 7	11	7	7	16	7	No
80	VC15SK_21	Ogawa	2015	December	Songkhla	Human	11, 7, 7, 16, 7	11	7	7	16	7	No
81	VC15SK_22	Ogawa	2015	December	Songkhla	Human	11, 7, 7, 16, 7	11	7	7	16	7	No
82	VC15SK_23	Ogawa	2015	December	Songkhla	Human	11, 7, 7, 16, 7	11	7	7	16	7	No
83	VC15SK_24	Ogawa	2015	December	Songkhla	Human	11, 7, 7, 16, 7	11	7	7	16	7	No
84	VC15SK_25	Ogawa	2015	December	Songkhla	Human	11, 7, 7, 16, 7	11	7	7	16	7	No
85	VC15SK_26	Ogawa	2015	December	Songkhla	Human	11, 7, 7, 16, 7	11	7	7	16	7	No
86	VC15SK_27	Ogawa	2015	December	Songkhla	Human	11, 7, 7, 16, 7	11	7	7	16	7	No
87	VC15SK_28	Ogawa	2015	December	Songkhla	Human	11, 7, 7, 16, 7	11	7	7	16	7	No
88	VC15SK_29	Ogawa	2015	December	Songkhla	Human	11, 7, 7, 16, 7	11	7	7	16	7	No
89	VC15SK_3	Ogawa	2015	December	Songkhla	Human	11, 7, 7, 16, 7	11	7	7	16	7	Yes
90	VC15SK_31	Ogawa	2015	December	Songkhla	Human	11, 7, 7, 16, 7	11	7	7	16	7	No
91	VC15SK_32	Ogawa	2015	December	Songkhla	Human	11, 7, 7, 16, 7	11	7	7	16	7	Yes
92	VC15SK_33	Ogawa	2015	December	Songkhla	Human	11, 7, 7, 16, 7	11	7	7	16	7	No
93	VC15SK_34	Ogawa	2015	December	Songkhla	Human	11, 7, 7, 16, 7	11	7	7	16	7	No
94	VC15SK_35	Ogawa	2015	December	Songkhla	Human	11, 7, 7, 16, 7	11	7	7	16	7	No
95	VC15SK_36	Ogawa	2015	December	Songkhla	Human	11, 7, 7, 16, 7	11	7	7	16	7	No
96	VC15SK_37	Ogawa	2015	December	Songkhla	Human	11, 7, 7, 16, 7	11	7	7	16	7	No
97	VC15SK_38	Ogawa	2015	December	Songkhla	Human	11, 7, 7, 16, 7	11	7	7	16	7	No
98	VC15SK_4	Ogawa	2015	December	Songkhla	Human	11, 7, 7, 16, 7	11	7	7	16	7	No
99	VC15SK_6	Ogawa	2015	December	Songkhla	Human	11, 7, 7, 16, 7	11	7	7	16	7	No
100	VC15SK_7	Ogawa	2015	December	Songkhla	Human	11, 7, 7, 16, 7	11	7	7	16	7	No
101	VC15SK_9	Ogawa	2015	December	Songkhla	Human	11, 7, 7, 16, 7	11	7	7	16	7	No
102	VC16YL_1	Ogawa	2015	December	Yala	Human	11, 7, 7, 16, 8	11	7	7	16	8	Yes
103	VC16YL_2	Ogawa	2015	December	Yala	Human	11, 7, 7, 16, 7	11	7	7	16	7	Yes
104	VC16YL_3	Ogawa	2015	December	Yala	Human	11, 7, 7, 16, 7	11	7	7	16	7	Yes
105	VC16SK_50	Ogawa	2016	ND	Songkhla	Human	11, 7, 5, 21, 27	11	7	5	21	27	Yes
106	VC16SK_39	Ogawa	2016	January	Songkhla	Human	11, 7, 7, 16, 7	11	7	7	16	7	No
107	VC16SK_40	Ogawa	2016	January	Songkhla	Human	11, 7, 7, 16, 7	11	7	7	16	7	Yes
108	VC16SK_41	Ogawa	2016	January	Songkhla	Human	11, 7, 7, 16, 7	11	7	7	16	7	Yes
109	VC16SK_42	Ogawa	2016	January	Songkhla	Human	11, 7, 7, 16, 7	11	7	7	16	7	No
110	VC16SK_43	Ogawa	2016	January	Songkhla	Human	11, 7, 7, 16, 7	11	7	7	16	7	No
111	VC16SK_44	Ogawa	2016	January	Songkhla	Human	11, 7, 7, 16, 7	11	7	7	16	7	Yes
112	VC16SK_45	Ogawa	2016	January	Songkhla	Environmental	11, 7, 7, 16, 7	11	7	7	16	7	Yes
113	VC16SK_46	Ogawa	2016	January	Songkhla	Human	11, 7, 7, 16, 7	11	7	7	16	7	No
114	VC16SK_47	Ogawa	2016	January	Songkhla	Human	11, 7, 7, 16, 7	11	7	7	16	7	No
115	VC16SK_48	Ogawa	2016	January	Songkhla	Human	11, 7, 7, 16, 7	11	7	7	16	7	Yes
116	VC16SK_49	Ogawa	2016	January	Songkhla	Human	11, 7, 7, 16, 7	11	7	7	16	7	Yes
Five MLVA loci—VC0147, VC0436-7, VC1650, VC0171, and VCA0283—were analyzed following previously reported procedures, and the MLVA results for 343 Vibrio cholerae O1 isolates collected between 2007 and 2010 have also been presented previously (10).

## Sheet: Appendix 1 Table 3
Appendix 1 Table 3. Published genomes of Vibrio cholerae O1 Thai and global strains used as reference genomes
	Strain name	Year	Country	accession nos	Reference
1	NCTC8457	1910	Saudi Arabia	GCA_963860365.1	Chun et al. Proc Natl Acad Sci USA 2009
2	M66-2	1937	Indonesia	GCF_000021605.1	Chun et al. Proc Natl Acad Sci USA 2009
3	A6	1957	Indonesia	ERR025382	Mutreja et al. Nature 2011
4	2865-CDC	1961	China	ERR579060	Didelot et al. PLoS Genet 2015
5	2873-CDC	1961	China	ERR579059	Didelot et al. PLoS Genet 2015
6	CNRVC930061	1961	China	ERR1879565	Weill et al. Science 2017
7	GD196110-CDC	1961	China	ERR576971	Didelot et al. PLoS Genet 2015
8	6310-CDC	1961	Indonesia	ERR576983	Didelot et al. PLoS Genet 2015
9	6311-CDC	1961	Indonesia	ERR576982	Didelot et al. PLoS Genet 2015
10	CNRVC930060	1961	Philippines	ERR1879564	Weill et al. Science 2017
11	CNRVC930036	1962	India	ERR1879562	Weill et al. Science 2017
12	CNRVC960976	1962	New Guinea	ERR1879629	Weill et al. Science 2017
13	CNRVC930067	1963	Cambodia	ERR1879567	Weill et al. Science 2017
14	63244-CDC	1963	China	ERR576980	Didelot et al. PLoS Genet 2015
15	CNRVC940044	1963	Philippines	ERR1879573	Weill et al. Science 2017
16	CNRVC961077	1963	Thailand	ERR1879633	Weill et al. Science 2017
17	2783-CDC	1964	China	ERR579063	Didelot et al. PLoS Genet 2015
18	2957-CDC	1964	China	ERR579054	Didelot et al. PLoS Genet 2015
19	642345-CDC	1964	China	ERR576979	Didelot et al. PLoS Genet 2015
20	CNRVC930066	1964	India	ERR1879566	Weill et al. Science 2017
21	CNRVC961005	1964	Pakistan	ERR1879630	Weill et al. Science 2017
22	CNRVC961129	1964	Viet Nam	ERR1879634	Weill et al. Science 2017
23	2981-CDC	1965	China	ERR579053	Didelot et al. PLoS Genet 2015
24	O395	1965	India	GCF_000021625.1	Chun et al. Proc Natl Acad Sci USA 2009
25	CNRVC930076	1965	Iran	ERR1879568	Weill et al. Science 2017
26	CNRVC960799	1965	Iran	ERR1879603	Weill et al. Science 2017
27	CNRVC960800	1965	Iran	ERR1879604	Weill et al. Science 2017
28	CNRVC960842	1965	Iran	ERR1879605	Weill et al. Science 2017
29	2914-CDC	1966	China	ERR579056	Didelot et al. PLoS Genet 2015
30	CNRVC930027	1966	Egypt	ERR976397	Weill et al. Science 2017
31	CNRVC960768	1966	Iraq	ERR1879601	Weill et al. Science 2017
32	CNRVC950161	1966	Viet Nam	ERR1879581	Weill et al. Science 2017
33	CNRVC950165	1968	Viet Nam	ERR1879582	Weill et al. Science 2017
34	3014-CDC	1969	China	ERR579052	Didelot et al. PLoS Genet 2015
35	CNRVC950172	1969	Viet Nam	ERR1879583	Weill et al. Science 2017
36	CNRVC950568	1970	Angola	ERR976456	Weill et al. Science 2017
37	CNRVC950569	1970	Angola	ERR976457	Weill et al. Science 2017
38	CNRVC960575	1970	Benin	ERR976459	Weill et al. Science 2017
39	CNRVC960579	1970	Benin	ERR976460	Weill et al. Science 2017
40	CNRVC930042	1970	Cameroon	ERR976400	Weill et al. Science 2017
41	CNRVC950138	1970	Cameroon	ERR976420	Weill et al. Science 2017
42	CNRVC950140	1970	Cameroon	ERR976421	Weill et al. Science 2017
43	CNRVC950141	1970	Cameroon	ERR976422	Weill et al. Science 2017
44	CNRVC950142	1970	Cameroon	ERR976423	Weill et al. Science 2017
45	CNRVC950143	1970	Cameroon	ERR976424	Weill et al. Science 2017
46	CNRVC950203	1970	Cote d'Ivoire	ERR976428	Weill et al. Science 2017
47	CNRVC960552	1970	Cote d'Ivoire	ERR976458	Weill et al. Science 2017
48	CNRVC930038	1970	Ethiopia	ERR976399	Weill et al. Science 2017
49	CNRVC960596	1970	Ethiopia	ERR976463	Weill et al. Science 2017
50	CNRVC930079	1970	France	ERR1879569	Weill et al. Science 2017
51	CNRVC960623	1970	Ghana	ERR976464	Weill et al. Science 2017
52	CNRVC960627	1970	Ghana	ERR976465	Weill et al. Science 2017
53	CNRVC930127	1970	Guinea	ERR976403	Weill et al. Science 2017
54	CNRVC960629	1970	Guinea	ERR976466	Weill et al. Science 2017
55	CNRVC960635	1970	Guinea	ERR976467	Weill et al. Science 2017
56	1_1970	1970	Israel	ERR042745	Weill et al. Science 2017
57	12_1970	1970	Israel	ERR042749	Weill et al. Science 2017
58	4_1970	1970	Israel	ERR042748	Weill et al. Science 2017
59	CNRVC960899	1970	Israel	ERR1879625	Weill et al. Science 2017
60	CNRVC960911	1970	Israel	ERR1879626	Weill et al. Science 2017
61	CNRVC960922	1970	Lebanon	ERR1879628	Weill et al. Science 2017
62	CNRVC960928	1970	Liberia	ERR976468	Weill et al. Science 2017
63	CNRVC960946	1970	Liberia	ERR976469	Weill et al. Science 2017
64	CNRVC960949	1970	Libya	ERR976470	Weill et al. Science 2017
65	CNRVC960951	1970	Libya	ERR976471	Weill et al. Science 2017
66	CNRVC930075	1970	Mali	ERR976402	Weill et al. Science 2017
67	CNRVC960952	1970	Mali	ERR976472	Weill et al. Science 2017
68	CNRVC960959	1970	Niger	ERR976473	Weill et al. Science 2017
69	CNRVC960971	1970	Niger	ERR976474	Weill et al. Science 2017
70	CNRVC950235	1970	Nigeria	ERR976431	Weill et al. Science 2017
71	CNRVC950238	1970	Nigeria	ERR976432	Weill et al. Science 2017
72	CNRVC930037	1970	Sierra Leone	ERR976398	Weill et al. Science 2017
73	CNRVC961014	1970	Sierra Leone	ERR976475	Weill et al. Science 2017
74	A19	1971	Bangladesh	ERR025385	Mutreja et al. Nature 2011
75	CNRVC930046	1971	Chad	ERR976401	Weill et al. Science 2017
76	CNRVC950223	1971	Ghana	ERR976429	Weill et al. Science 2017
77	CNRVC950224	1971	Ghana	ERR976430	Weill et al. Science 2017
78	CNRVC930029	1971	Myanmar	ERR1879559	Weill et al. Science 2017
79	CNRVC140134	1971	Portugal	ERR976505	Weill et al. Science 2017
80	CNRVC140135	1971	Portugal	ERR976506	Weill et al. Science 2017
81	CNRVC140136	1971	Portugal	ERR976507	Weill et al. Science 2017
82	CNRVC950345	1971	Senegal	ERR976436	Weill et al. Science 2017
83	RKI-ZBS2-CH8	1971	Spain	ERR1880796	Weill et al. Science 2017
84	CNRVC950558	1971	Tunisia	ERR976454	Weill et al. Science 2017
85	CNRVC950559	1971	Tunisia	ERR976455	Weill et al. Science 2017
86	RKI-ZBS2-CH19	1972	Angola	ERR1880793	Weill et al. Science 2017
87	CNRVC950040	1972	Chad	ERR976415	Weill et al. Science 2017
88	CNRVC950087	1972	Chad	ERR976416	Weill et al. Science 2017
89	CNRVC950364	1972	Chad	ERR976439	Weill et al. Science 2017
90	CNRVC950466	1972	Morocco	ERR976446	Weill et al. Science 2017
91	CNRVC950468	1972	Morocco	ERR976447	Weill et al. Science 2017
92	CNRVC950476	1972	Morocco	ERR976448	Weill et al. Science 2017
93	CNRVC950487	1972	Morocco	ERR976449	Weill et al. Science 2017
94	CNRVC950498	1972	Morocco	ERR976450	Weill et al. Science 2017
95	CNRVC950641	1972	Myanmar	ERR1879587	Weill et al. Science 2017
96	CNRVC950343	1972	Senegal	ERR976435	Weill et al. Science 2017
97	3024-CDC	1973	China	ERR579051	Didelot et al. PLoS Genet 2015
98	CNRVC950182	1973	Cote d'Ivoire	ERR976425	Weill et al. Science 2017
99	CNRVC950189	1973	Cote d'Ivoire	ERR976426	Weill et al. Science 2017
100	CNRVC950191	1973	Cote d'Ivoire	ERR976427	Weill et al. Science 2017
101	GP60	1973	India	ERR018186	Mutreja et al. Nature 2011
102	CNRVC150244	1973	Italy	ERR1879541	Weill et al. Science 2017
103	CNRVC950100	1973	Malaysia	ERR1879580	Weill et al. Science 2017
104	CNRVC950218	1973	Philippines	ERR1879584	Weill et al. Science 2017
105	CNRVC950253	1973	Senegal	ERR976433	Weill et al. Science 2017
106	CNRVC150228	1973	Tunisia	ERR1879436	Weill et al. Science 2017
107	CNRVC930167	1974	Algeria	ERR976407	Weill et al. Science 2017
108	CNRVC950418	1974	Algeria	ERR976444	Weill et al. Science 2017
109	CNRVC950105	1974	Burkina Faso	ERR976418	Weill et al. Science 2017
110	CNRVC950106	1974	Burkina Faso	ERR976419	Weill et al. Science 2017
111	CNRVC950396	1974	Burkina Faso	ERR976442	Weill et al. Science 2017
112	CNRVC950405	1974	Burkina Faso	ERR976443	Weill et al. Science 2017
113	CNRVC950358	1974	Chad	ERR976437	Weill et al. Science 2017
114	CNRVC950360	1974	Chad	ERR976438	Weill et al. Science 2017
115	CNRVC950366	1974	Chad	ERR976440	Weill et al. Science 2017
116	3075-CDC	1974	China	ERR579050	Didelot et al. PLoS Genet 2015
117	CNRVC950250	1974	Italy	ERR1879585	Weill et al. Science 2017
118	CNRVC950431	1974	Morocco	ERR976445	Weill et al. Science 2017
119	CNRVC140137	1974	Portugal	ERR976508	Weill et al. Science 2017
120	CNRVC140139	1974	Portugal	ERR976510	Weill et al. Science 2017
121	CNRVC950326	1974	Senegal	ERR976434	Weill et al. Science 2017
122	CNRVC950340	1974	Senegal	ERR1879586	Weill et al. Science 2017
123	CNRVC950376	1974	Tunisia	ERR976441	Weill et al. Science 2017
124	CNRVC930166	1975	Algeria	ERR976406	Weill et al. Science 2017
125	CNRVC950520	1975	Algeria	ERR4175478	Oprea et al. Nat Commun 2020
126	CNRVC950521	1975	Algeria	ERR4175477	Oprea et al. Nat Commun 2020
127	CNRVC950534	1975	Algeria	ERR4175473	Oprea et al. Nat Commun 2020
128	N16961	1975	Bangladesh	NZ_LT906614-5	Heidelberg et al. Nature 2000
129	CNRVC950535	1975	Comoros	ERR976451	Weill et al. Science 2017
130	CNRVC950540	1975	Comoros	ERR976452	Weill et al. Science 2017
131	CNRVC950543	1975	Comoros	ERR976453	Weill et al. Science 2017
132	THSTI_GP106bis	1975	Germany	ERR1880815	Weill et al. Science 2017
133	CNRVC150216	1976	Turkey	ERR1879390	Weill et al. Science 2017
134	3270-CDC	1977	China	ERR579049	Didelot et al. PLoS Genet 2015
135	A18	1977	India	ERR025384	Mutreja et al. Nature 2011
136	GP143	1978	Bahrein	ERR018192	Mutreja et al. Nature 2011
137	132-CDC	1978	China	ERR579087	Didelot et al. PLoS Genet 2015
138	2308-CDC	1978	China	ERR579074	Didelot et al. PLoS Genet 2015
139	3289-CDC	1978	China	ERR577143	Didelot et al. PLoS Genet 2015
140	GP140	1978	Malaysia	ERR018193	Mutreja et al. Nature 2011
141	A10	1979	Bangladesh	ERR025383	Mutreja et al. Nature 2011
142	A22	1979	Bangladesh	ERR025386	Mutreja et al. Nature 2011
143	1551-CDC	1979	China	ERR579083	Didelot et al. PLoS Genet 2015
144	2833-CDC	1979	China	ERR579062	Didelot et al. PLoS Genet 2015
145	3304-CDC	1979	China	ERR577142	Didelot et al. PLoS Genet 2015
146	GP152	1979	India	ERR018188	Mutreja et al. Nature 2011
147	CNRVC070108	1980	Algeria	ERR7139721	Benamrouche et al. Emerg Infect Dis 2022
148	CNRVC070110	1980	Algeria	ERR7139722	Benamrouche et al. Emerg Infect Dis 2022
149	2740-80	1980	America	SRR4039803	Chun et al. Proc Natl Acad Sci USA 2009
150	2574-CDC	1980	China	ERR579072	Didelot et al. PLoS Genet 2015
151	3497-CDC	1980	China	ERR577141	Didelot et al. PLoS Genet 2015
152	PRL5	1980	India	ERR018189	Mutreja et al. Nature 2011
153	THSTI_GP160bis	1980	India	ERR1880816	Weill et al. Science 2017
154	NICD_69147	1980	Republic of South Africa	ERR1880786	Weill et al. Science 2017
155	NICD_69173	1980	Republic of South Africa	ERR1880791	Weill et al. Science 2017
156	NICD_69175	1980	Republic of South Africa	ERR1880792	Weill et al. Science 2017
157	CNRVC070112	1981	Algeria	ERR7139723	Benamrouche et al. Emerg Infect Dis 2022
158	CNRVC070113	1981	Algeria	ERR7139724	Benamrouche et al. Emerg Infect Dis 2022
159	2752-CDC	1981	China	ERR579065	Didelot et al. PLoS Genet 2015
160	3538-CDC	1981	China	ERR577140	Didelot et al. PLoS Genet 2015
161	CNRVC150214	1981	Romania	ERR1879388	Weill et al. Science 2017
162	CNRVC930174	1981	Sri Lanka	ERR1879571	Weill et al. Science 2017
163	CNRVC150229	1981	Tunisia	ERR1879437	Weill et al. Science 2017
164	CNRVC930168	1982	Algeria	ERR976408	Weill et al. Science 2017
165	CNRVC930187	1982	Algeria	ERR976413	Weill et al. Science 2017
166	3564-CDC	1982	China	ERR577139	Didelot et al. PLoS Genet 2015
167	CNRVC150217	1982	Ghana/Nigeria	ERR1879391	Weill et al. Science 2017
168	CNRVC930164	1983	Algeria	ERR976405	Weill et al. Science 2017
169	3595-CDC	1983	China	ERR576996	Didelot et al. PLoS Genet 2015
170	3626-CDC	1983	China	ERR576995	Didelot et al. PLoS Genet 2015
171	CNRVC920171	1983	Viet Nam	ERR1879551	Weill et al. Science 2017
172	CNRVC980040	1984	Burkina Faso	ERR976479	Weill et al. Science 2017
173	CNRVC980048	1984	Burkina Faso	ERR976485	Weill et al. Science 2017
174	CNRVC980049	1984	Burkina Faso	ERR976486	Weill et al. Science 2017
175	1283-CDC	1984	China	ERR579088	Didelot et al. PLoS Genet 2015
176	3633-CDC	1984	China	ERR576988	Didelot et al. PLoS Genet 2015
177	CNRVC930171	1984	Cote d'Ivoire	ERR976411	Weill et al. Science 2017
178	CNRVC930170	1984	Democratic Republic of the Congo	ERR976410	Weill et al. Science 2017
179	CNRVC980041	1984	Mali	ERR976480	Weill et al. Science 2017
180	CNRVC980050	1984-1986	Democratic Republic of the Congo	ERR976487	Weill et al. Science 2017
181	CNRVC980046	1985	Benin	ERR976483	Weill et al. Science 2017
182	2578-CDC	1985	China	ERR579919	Didelot et al. PLoS Genet 2015
183	CNRVC980039	1985	Djibouti	ERR976478	Weill et al. Science 2017
184	CNRVC980044	1985	Djibouti	ERR976482	Weill et al. Science 2017
185	CNRVC150218	1985	Ethiopia	ERR1879392	Weill et al. Science 2017
186	RC9	1985	Kenya	ACHX00000000	Chun et al. Proc Natl Acad Sci USA 2009
187	CNRVC980043	1985	Mali	ERR976481	Weill et al. Science 2017
188	CNRVC150234	1985	Somalia	ERR1879536	Weill et al. Science 2017
189	CNRVC150236	1985	Somalia	ERR1879537	Weill et al. Science 2017
190	CNRVC930169	1986	Algeria	ERR976409	Weill et al. Science 2017
191	CNRVC930172	1986	Algeria	ERR976412	Weill et al. Science 2017
192	2710-CDC	1986	China	ERR579067	Didelot et al. PLoS Genet 2015
193	863-CDC	1986	Mauritania	ERR576978	Didelot et al. PLoS Genet 2015
194	CNRVC980038	1986	Sierra Leone	ERR976477	Weill et al. Science 2017
195	CNRVC920172	1987	Algeria	ERR976395	Weill et al. Science 2017
196	A390	1987	Bangladesh	ERR018177	Mutreja et al. Nature 2011
197	A397	1987	Bangladesh	ERR018176	Mutreja et al. Nature 2011
198	2757-CDC	1987	China	ERR579064	Didelot et al. PLoS Genet 2015
199	CNRVC150222	1987	Romania	ERR1879431	Weill et al. Science 2017
200	CNRVC140127	1988	Angola	ERR976498	Weill et al. Science 2017
201	CNRVC140128	1988	Angola	ERR976499	Weill et al. Science 2017
202	CNRVC140129	1988	Angola	ERR976500	Weill et al. Science 2017
203	CNRVC140130	1988	Angola	ERR976501	Weill et al. Science 2017
204	CNRVC140131	1988	Angola	ERR976502	Weill et al. Science 2017
205	CNRVC140132	1988	Angola	ERR976503	Weill et al. Science 2017
206	2848-CDC	1988	China	ERR579061	Didelot et al. PLoS Genet 2015
207	3735-CDC	1988	China	ERR576987	Didelot et al. PLoS Genet 2015
208	CNRVC140140	1988	Cote d'Ivoire	ERR976511	Weill et al. Science 2017
209	CNRVC140141	1988	Cote d'Ivoire	ERR976512	Weill et al. Science 2017
210	CNRVC150210	1988	Cote d'Ivoire	ERR1879384	Weill et al. Science 2017
211	CNRVC150227	1988	Cote d'Ivoire	ERR1879435	Weill et al. Science 2017
212	CNRVC150231	1988	Cote d'Ivoire	ERR1879535	Weill et al. Science 2017
213	CNRVC150245	1988	Cote d'Ivoire	ERR1879542	Weill et al. Science 2017
214	CNRVC930163	1988	Democratic Republic of the Congo	ERR976404	Weill et al. Science 2017
215	CNRVC980047	1988	Democratic Republic of the Congo	ERR976484	Weill et al. Science 2017
216	CNRVC940051	1988	Rwanda	ERR976414	Weill et al. Science 2017
217	A5	1989	Angola	ERR025381	Mutreja et al. Nature 2011
218	A130	1989	India	ERR018154	Mutreja et al. Nature 2011
219	A131	1989	India	ERR018153	Mutreja et al. Nature 2011
220	THSTI_V12	1989	India	ERR1880838	Weill et al. Science 2017
221	THSTI_V8	1989	India	ERR1880842	Weill et al. Science 2017
222	V5	1989	India	ERR018127	Mutreja et al. Nature 2011
223	CNRVC920170	1989	Malawi	ERR976394	Weill et al. Science 2017
224	CNRVC920176	1989	Sao Tome	ERR1879552	Weill et al. Science 2017
225	SaoTome21	1989	Sao Tome	ERR1880798	Weill et al. Science 2017
226	A241	1989	Viet Nam	ERR018169	Mutreja et al. Nature 2011
227	A245	1989	Viet Nam	ERR018171	Mutreja et al. Nature 2011
228	CNRVC970008	1990	Algeria	ERR976476	Weill et al. Science 2017
229	CNRVC900105	1990	Angola	ERR976391	Weill et al. Science 2017
230	CNRVC920194	1990	Angola	ERR976396	Weill et al. Science 2017
231	1575-CDC	1990	China	ERR579082	Didelot et al. PLoS Genet 2015
232	CNRVC900108	1990	Guinea	ERR1879546	Weill et al. Science 2017
233	THSTI_V108	1990	India	ERR1880837	Weill et al. Science 2017
234	THSTI_V149	1990	India	ERR1880839	Weill et al. Science 2017
235	CNRVC900117	1990	Malawi	ERR976392	Weill et al. Science 2017
236	CNRVC900125	1990	Mozambique	ERR1879547	Weill et al. Science 2017
237	CNRVC150224	1990	Romania	ERR1879433	Weill et al. Science 2017
238	MG116025	1991	Bangladesh	ERR018122	Mutreja et al. Nature 2011
239	MG116226	1991	Bangladesh	ERR025396	Mutreja et al. Nature 2011
240	CNRVC910036	1991	Benin	ERR976513	Weill et al. Science 2017
241	CNRVC910266	1991	Benin	ERR976514	Weill et al. Science 2017
242	CNRVC910267	1991	Benin	ERR976515	Weill et al. Science 2017
243	CNRVC140117	1991	Bolivia	ERR976488	Domman et al. Science 2017
244	CNRVC140126	1991	Bolivia	ERR976497	Domman et al. Science 2017
245	CNRVC140118	1991	Brazil	ERR976489	Domman et al. Science 2017
246	CNRVC140121	1991	Brazil	ERR976492	Domman et al. Science 2017
247	CNRVC910040	1991	Cambodia	ERR1879548	Weill et al. Science 2017
248	V01-CDC	1991	Chile	ERR576950	Didelot et al. PLoS Genet 2015
249	1583-CDC	1991	China	ERR579081	Didelot et al. PLoS Genet 2015
250	CNRVC910375	1991	Cote d'Ivoire	ERR976519	Weill et al. Science 2017
251	CNRVC910429	1991	Democratic Republic of the Congo	ERR976521	Weill et al. Science 2017
252	THSTI_V156	1991	India	ERR1880840	Weill et al. Science 2017
253	THSTI_V157	1991	India	ERR1880841	Weill et al. Science 2017
254	V212-1	1991	India	ERR018125	Mutreja et al. Nature 2011
255	R27	1991	Indonesia	GCA_963861665.1	Hasan et al. Proc Natl Acad Sci USA 2009
256	CNRVC910416	1991	Kurdistan	ERR1879550	Weill et al. Science 2017
257	116072	1991	Mexico	ERR044779	Domman et al. Science 2017
258	116073	1991	Mexico	ERR044781	Domman et al. Science 2017
259	A231	1991	Mexico	ERR018161	Mutreja et al. Nature 2011
260	A232	1991	Mexico	ERR018159	Mutreja et al. Nature 2011
261	CNRVC910347	1991	Morocco	ERR976517	Weill et al. Science 2017
262	CNRVC910349	1991	Morocco	ERR976518	Weill et al. Science 2017
263	CNRVC910386	1991	Morocco	ERR976520	Weill et al. Science 2017
264	A152	1991	Mozambique	ERR018152	Mutreja et al. Nature 2011
265	A154	1991	Mozambique	ERR018151	Mutreja et al. Nature 2011
266	A155	1991	Mozambique	ERR018150	Mutreja et al. Nature 2011
267	CNRVC910279	1991	Niger	ERR976516	Weill et al. Science 2017
268	A27	1991	Peru	ERR025378	Mutreja et al. Nature 2011
269	A29	1991	Peru	ERR025388	Mutreja et al. Nature 2011
270	A31	1991	Peru	ERR025389	Mutreja et al. Nature 2011
271	A32	1991	Peru	ERR025390	Mutreja et al. Nature 2011
272	C6706-CDC	1991	Peru	ERR576973	Didelot et al. PLoS Genet 2015
273	X190-CDC	1991	Peru	ERR580006	Didelot et al. PLoS Genet 2015
274	CNRVC150221	1991	Romania	ERR1879430	Weill et al. Science 2017
275	CNRVC940047	1991	Romania	ERR1879574	Weill et al. Science 2017
276	CNRVC910164	1991	Turkey	ERR1879549	Weill et al. Science 2017
277	2-92	1992	Algeria	ERR7135490	Benamrouche et al. Emerg Infect Dis 2022
278	21/92	1992	Algeria	ERR7135496	Benamrouche et al. Emerg Infect Dis 2022
279	6-92	1992	Algeria	ERR7135491	Benamrouche et al. Emerg Infect Dis 2022
280	CNRVC920027	1992	Angola	ERR976522	Weill et al. Science 2017
281	A186	1992	Argentina	ERR018158	Mutreja et al. Nature 2011
282	A200	1992	Argentina	ERR018168	Mutreja et al. Nature 2011
283	A201	1992	Argentina	ERR018167	Mutreja et al. Nature 2011
284	A193	1992	Bolivia	ERR018160	Mutreja et al. Nature 2011
285	CNRVC140123	1992	Bolivia	ERR976494	Domman et al. Science 2017
286	CNRVC140124	1992	Bolivia	ERR976495	Domman et al. Science 2017
287	CNRVC140125	1992	Bolivia	ERR976496	Domman et al. Science 2017
288	CNRVC140122	1992	Brazil	ERR976493	Domman et al. Science 2017
289	C8465	1992	Burundi	ERR1877617	Weill et al. Science 2017
290	C8466	1992	Burundi	ERR1877618	Weill et al. Science 2017
291	1593-CDC	1992	China	ERR579080	Didelot et al. PLoS Genet 2015
292	A177	1992	Colombia	ERR018149	Mutreja et al. Nature 2011
293	A180	1992	Colombia	ERR018148	Mutreja et al. Nature 2011
294	A184	1992	Colombia	ERR018146	Mutreja et al. Nature 2011
295	A185	1992	Colombia	ERR018156	Mutreja et al. Nature 2011
296	CNRVC920169	1992	Democratic Republic of the Congo	ERR976524	Weill et al. Science 2017
297	CNRVC930003	1992	India	ERR1879553	Weill et al. Science 2017
298	PRL64	1992	India	ERR018195	Mutreja et al. Nature 2011
299	THSTI_VC4	1992	India	ERR1880843	Weill et al. Science 2017
300	THSTI_VC63	1992	India	ERR1880844	Weill et al. Science 2017
301	VC51	1992	India	ERR018124	Mutreja et al. Nature 2011
302	CNRVC920049	1992	Malawi	ERR976523	Weill et al. Science 2017
303	116075	1992	Mexico	ERR044783	Domman et al. Science 2017
304	Mex6	1992	Mexico	ERR042754	Domman et al. Science 2017
305	C8178	1992	Mozambique	ERR1877616	Weill et al. Science 2017
306	CNRVC150220	1992	Pakistan	ERR1879429	Weill et al. Science 2017
307	C8798	1992	Uganda	ERR1877619	Weill et al. Science 2017
308	C8799	1992	Uganda	ERR1877636	Weill et al. Science 2017
309	A316	1993	Argentina	ERR018181	Mutreja et al. Nature 2011
310	CNRVC930425	1993	Burundi	ERR976530	Weill et al. Science 2017
311	CNRVC150239	1993	Cambodia	ERR1879538	Weill et al. Science 2017
312	F135	1993	Cameroon	ERR1879651	Weill et al. Science 2017
313	1605-CDC	1993	China	ERR579079	Didelot et al. PLoS Genet 2015
314	4039-CDC	1993	China	ERR576986	Didelot et al. PLoS Genet 2015
315	93284-CDC	1993	China	ERR576977	Didelot et al. PLoS Genet 2015
316	CNRVC940030	1993	Cote d'Ivoire	ERR976534	Weill et al. Science 2017
317	CNRVC940035	1993	Cote d'Ivoire	ERR976536	Weill et al. Science 2017
318	CNRVC930153	1993	Democratic Republic of the Congo	ERR976525	Weill et al. Science 2017
319	CNRVC930185	1993	Democratic Republic of the Congo	ERR976526	Weill et al. Science 2017
320	CNRVC930301	1993	Djibouti	ERR1879572	Weill et al. Science 2017
321	F1393	1993	Djibouti	ERR1879652	Weill et al. Science 2017
322	CNRVC930025	1993	French Guiana	ERR1879554	Domman et al. Science 2017
323	A330	1993	India	ERR018119	Mutreja et al. Nature 2011
324	THSTI_CO327	1993	India	ERR1880804	Weill et al. Science 2017
325	THSTI_CO368	1993	India	ERR1880805	Weill et al. Science 2017
326	CNRVC150215	1993	Lebanon	ERR1879389	Weill et al. Science 2017
327	CNRVC150223	1993	Lebanon	ERR1879432	Weill et al. Science 2017
328	87662	1993	Mexico	ERR044786	Domman et al. Science 2017
329	87667	1993	Mexico	ERR044785	Domman et al. Science 2017
330	33297_1993	1993	Mexico	ERR163240	Domman et al. Science 2017
331	CNRVC930255	1993	Morocco	ERR976527	Weill et al. Science 2017
332	CNRVC930409	1993	Rwanda	ERR976528	Weill et al. Science 2017
333	CNRVC930428	1993	Tanzania	ERR976531	Weill et al. Science 2017
334	CNRVC930155	1993	Thailand	ERR1879570	Weill et al. Science 2017
335	CNRVC940149	1994	Albania	ERR1879577	Weill et al. Science 2017
336	CNRVC070120	1994	Algeria	ERR1878555	Weill et al. Science 2017
337	CNRVC070154	1994	Algeria	ERR1878560	Weill et al. Science 2017
338	CNRVC940011	1994	Angola	ERR976532	Weill et al. Science 2017
339	CNRVC940012	1994	Angola	ERR976533	Weill et al. Science 2017
340	A346(2)	1994	Bangladesh	ERR018179	Mutreja et al. Nature 2011
341	MJ1236	1994	Bangladesh	NC_012667-8	Chun et al. Proc Natl Acad Sci USA 2009
342	MJ1485	1994	Bangladesh	ERR018120	Mutreja et al. Nature 2011
343	CNRVC940163	1994	Chad	ERR998656	Weill et al. Science 2017
344	CNRVC940184	1994	Chad	ERR998662	Weill et al. Science 2017
345	129-CDC	1994	China	ERR579311	Didelot et al. PLoS Genet 2015
346	1525-CDC	1994	China	ERR579986	Didelot et al. PLoS Genet 2015
347	CNRVC940034	1994	Cote d'Ivoire	ERR976535	Weill et al. Science 2017
348	CNRVC940131	1994	Democratic Republic of the Congo	ERR976540	Weill et al. Science 2017
349	CNRVC940143	1994	Democratic Republic of the Congo	ERR976544	Weill et al. Science 2017
350	CNRVC940173	1994	Democratic Republic of the Congo	ERR998659	Weill et al. Science 2017
351	CNRVC010015	1994	Djibouti	ERR976597	Weill et al. Science 2017
352	CNRVC010017	1994	Djibouti	ERR976598	Weill et al. Science 2017
353	CNRVC010018	1994	Djibouti	ERR976599	Weill et al. Science 2017
354	CNRVC940183	1994	French Guiana	ERR1879578	Domman et al. Science 2017
355	CNRVC940103	1994	Guinea	ERR976537	Weill et al. Science 2017
356	CNRVC940109	1994	Guinea	ERR976538	Weill et al. Science 2017
357	CNRVC940128	1994	Guinea	ERR976539	Weill et al. Science 2017
358	CNRVC940141	1994	Guinea	ERR976542	Weill et al. Science 2017
359	THSTI_CO553	1994	India	ERR1880806	Weill et al. Science 2017
360	THSTI_CO783	1994	India	ERR1880807	Weill et al. Science 2017
361	CNRVC150230	1994	Italy	ERR1879438	Weill et al. Science 2017
362	CNRVC940142	1994	Liberia	ERR976543	Weill et al. Science 2017
363	CNRVC940147	1994	Liberia	ERR976545	Weill et al. Science 2017
364	CNRVC940162	1994	Liberia	ERR976546	Weill et al. Science 2017
365	CNRVC940164	1994	Liberia	ERR998657	Weill et al. Science 2017
366	CNRVC940165	1994	Liberia	ERR998658	Weill et al. Science 2017
367	54267_1994	1994	Mexico	ERR163241	Domman et al. Science 2017
368	54328_1994	1994	Mexico	ERR163242	Domman et al. Science 2017
369	CNRVC940137	1994	Morocco	ERR976541	Weill et al. Science 2017
370	CNRVC940179	1994	Morocco	ERR998660	Weill et al. Science 2017
371	CNRVC940180	1994	Morocco	ERR998661	Weill et al. Science 2017
372	CNRVC940135	1994	Nepal	ERR1879576	Weill et al. Science 2017
373	CNRVC940190	1994	Niger	ERR998663	Weill et al. Science 2017
374	Gaz11	1994	Palestine	ERR042733	Weill et al. Science 2017
375	Gaz21	1994	Palestine	ERR042738	Weill et al. Science 2017
376	CNRVC150219	1994	Romania	ERR1879393	Weill et al. Science 2017
377	CNRVC150226	1994	Senegal	ERR1879434	Weill et al. Science 2017
378	CNRVC940066	1994	Somalia	ERR1879575	Weill et al. Science 2017
379	RKI-ZBS2-CH218	1994	Turkey	ERR1880794	Weill et al. Science 2017
380	RKI-ZBS2-CH234	1994	Turkey	ERR1880795	Weill et al. Science 2017
381	CNRVC140133	1994-1995	Guinea Bissau	ERR976504	Weill et al. Science 2017
382	CNRVC950002	1995	Angola	ERR998664	Weill et al. Science 2017
383	CNRVC950007	1995	Angola	ERR998665	Weill et al. Science 2017
384	CNRVC950700	1995	Burkina Faso	ERR998671	Weill et al. Science 2017
385	CNRVC950702	1995	Burkina Faso	ERR998672	Weill et al. Science 2017
386	CNRVC950801	1995	Burkina Faso	ERR998687	Weill et al. Science 2017
387	CNRVC950806	1995	Burkina Faso	ERR998688	Weill et al. Science 2017
388	CNRVC950011	1995	Cameroon	ERR998666	Weill et al. Science 2017
389	2657-CDC	1995	China	ERR579068	Didelot et al. PLoS Genet 2015
390	CNRVC950753	1995	Cote d'Ivoire	ERR998682	Weill et al. Science 2017
391	CNRVC950755	1995	Cote d'Ivoire	ERR998683	Weill et al. Science 2017
392	CNRVC950756	1995	Cote d'Ivoire	ERR998684	Weill et al. Science 2017
393	CNRVC950758	1995	Cote d'Ivoire	ERR998685	Weill et al. Science 2017
394	CNRVC950693	1995	Democratic Republic of the Congo	ERR998667	Weill et al. Science 2017
395	CNRVC950695	1995	Democratic Republic of the Congo	ERR998669	Weill et al. Science 2017
396	CNRVC950746	1995	Democratic Republic of the Congo	ERR998681	Weill et al. Science 2017
397	CNRVC950014	1995	Ecuador	ERR1879579	Domman et al. Science 2017
398	CNRVC950699	1995	Guinea	ERR998670	Weill et al. Science 2017
399	CNRVC950723	1995	Guinea	ERR998676	Weill et al. Science 2017
400	CNRVC950724	1995	Guinea	ERR998677	Weill et al. Science 2017
401	THSTI_CO1089	1995	India	ERR1880803	Weill et al. Science 2017
402	THSTI_CO908	1995	India	ERR1880808	Weill et al. Science 2017
403	CNRVC950792	1995	Iraq	ERR1879588	Weill et al. Science 2017
404	CNRVC950798	1995	Iraq	ERR1879593	Weill et al. Science 2017
405	CNRVC950800	1995	Iraq	ERR1879594	Weill et al. Science 2017
406	CNRVC950728	1995	Liberia	ERR998678	Weill et al. Science 2017
407	CNRVC950730	1995	Liberia	ERR998679	Weill et al. Science 2017
408	CNRVC950707	1995	Mali	ERR998673	Weill et al. Science 2017
409	CNRVC950708	1995	Mali	ERR998674	Weill et al. Science 2017
410	60452_1995	1995	Mexico	ERR163243	Domman et al. Science 2017
411	60483_1995	1995	Mexico	ERR163244	Domman et al. Science 2017
412	CNRVC950759	1995	Niger	ERR998686	Weill et al. Science 2017
413	CNRVC950712	1995	Sierra Leone	ERR998675	Weill et al. Science 2017
414	4110	1995	Viet Nam	ERR019879	Mutreja et al. Nature 2011
415	CNRVC960246	1996	Cameroon	ERR998703	Weill et al. Science 2017
416	CNRVC960293	1996	Cameroon	ERR998712	Weill et al. Science 2017
417	CNRVC960228	1996	Chad	ERR998700	Weill et al. Science 2017
418	CNRVC960234	1996	Chad	ERR998701	Weill et al. Science 2017
419	CNRVC960243	1996	Chad	ERR998702	Weill et al. Science 2017
420	CNRVC960265	1996	Chad	ERR998708	Weill et al. Science 2017
421	CNRVC960273	1996	Chad	ERR998711	Weill et al. Science 2017
422	2530-CDC	1996	China	ERR579073	Didelot et al. PLoS Genet 2015
423	CNRVC960118	1996	Democratic Republic of the Congo	ERR998694	Weill et al. Science 2017
424	CNRVC960124	1996	Democratic Republic of the Congo	ERR998696	Weill et al. Science 2017
425	CNRVC960127	1996	Democratic Republic of the Congo	ERR998697	Weill et al. Science 2017
426	CNRVC960218	1996	Democratic Republic of the Congo	ERR998698	Weill et al. Science 2017
427	CNRVC960308	1996	Democratic Republic of the Congo	ERR998714	Weill et al. Science 2017
428	CNRVC960215	1996	India	ERR1879597	Weill et al. Science 2017
429	THSTI_AM120	1996	India	ERR1880799	Weill et al. Science 2017
430	THSTI_AM232	1996	India	ERR1880800	Weill et al. Science 2017
431	CNRVC960223	1996	Liberia	ERR998699	Weill et al. Science 2017
432	CNRVC960250	1996	Mali	ERR998704	Weill et al. Science 2017
433	CNRVC960003	1996	Niger	ERR998689	Weill et al. Science 2017
434	CNRVC960028	1996	Nigeria	ERR998692	Weill et al. Science 2017
435	CNRVC960252	1996	Nigeria	ERR998705	Weill et al. Science 2017
436	CNRVC960254	1996	Nigeria	ERR998706	Weill et al. Science 2017
437	CNRVC960258	1996	Nigeria	ERR998707	Weill et al. Science 2017
438	CNRVC960271	1996	Nigeria	ERR998709	Weill et al. Science 2017
439	CNRVC960299	1996	Rwanda	ERR998713	Weill et al. Science 2017
440	CNRVC960312	1996	Rwanda	ERR998715	Weill et al. Science 2017
441	CNRVC960317	1996	Rwanda	ERR998716	Weill et al. Science 2017
442	CNRVC960328	1996	Rwanda	ERR998721	Weill et al. Science 2017
443	CNRVC960329	1996	Rwanda	ERR998722	Weill et al. Science 2017
444	CNRVC960018	1996	Senegal	ERR998690	Weill et al. Science 2017
445	CNRVC960023	1996	Senegal	ERR998691	Weill et al. Science 2017
446	CNRVC960031	1996	Senegal	ERR998693	Weill et al. Science 2017
447	CNRVC960122	1996	Senegal	ERR998695	Weill et al. Science 2017
448	CNRVC960272	1996	Senegal	ERR998710	Weill et al. Science 2017
449	CNRVC960318	1996	Senegal	ERR998717	Weill et al. Science 2017
450	CNRVC960321	1996	Senegal	ERR998718	Weill et al. Science 2017
451	CNRVC960324	1996	Senegal	ERR998719	Weill et al. Science 2017
452	CNRVC960327	1996	Senegal	ERR998720	Weill et al. Science 2017
453	CNRVC960142	1996	Sudan	ERR1879595	Weill et al. Science 2017
454	CNRVC960276	1996	Sudan	ERR1879600	Weill et al. Science 2017
455	280_02	1996	Zambia	ERR164757	Weill et al. Science 2017
456	329_02	1996	Zambia	ERR164758	Weill et al. Science 2017
457	354_02	1996	Zambia	ERR044794	Weill et al. Science 2017
458	F3403	1996	Zambia_Republic of South Africa	ERR1879654	Weill et al. Science 2017
459	CNRVC070162	1997	Algeria	ERR7139726	Benamrouche et al. Emerg Infect Dis 2022
460	CNRVC970147	1997	Benin	ERR998749	Weill et al. Science 2017
461	CNRVC970152	1997	Benin	ERR998750	Weill et al. Science 2017
462	CNRVC970056	1997	Burundi	ERR1879636	Weill et al. Science 2017
463	CNRVC970014	1997	Cameroon	ERR998725	Weill et al. Science 2017
464	CNRVC970019	1997	Cameroon	ERR998726	Weill et al. Science 2017
465	CNRVC970022	1997	Cameroon	ERR998727	Weill et al. Science 2017
466	CNRVC970024	1997	Cameroon	ERR998728	Weill et al. Science 2017
467	CNRVC970036	1997	Cameroon	ERR998731	Weill et al. Science 2017
468	CNRVC980021	1997	Cameroon	ERR976554	Weill et al. Science 2017
469	CNRVC980022	1997	Cameroon	ERR976555	Weill et al. Science 2017
470	CNRVC970075	1997	Central African Republic	ERR998735	Weill et al. Science 2017
471	CNRVC970079	1997	Central African Republic	ERR998736	Weill et al. Science 2017
472	CNRVC970108	1997	Central African Republic	ERR998737	Weill et al. Science 2017
473	CNRVC970109	1997	Central African Republic	ERR998738	Weill et al. Science 2017
474	CNRVC970110	1997	Central African Republic	ERR998739	Weill et al. Science 2017
475	CNRVC970112	1997	Central African Republic	ERR998740	Weill et al. Science 2017
476	CNRVC970123	1997	Central African Republic	ERR998742	Weill et al. Science 2017
477	CNRVC970125	1997	Central African Republic	ERR998743	Weill et al. Science 2017
478	CNRVC970126	1997	Central African Republic	ERR998744	Weill et al. Science 2017
479	CNRVC970127	1997	Central African Republic	ERR998745	Weill et al. Science 2017
480	CNRVC970141	1997	Central African Republic	ERR998747	Weill et al. Science 2017
481	CNRVC970143	1997	Central African Republic	ERR998748	Weill et al. Science 2017
482	1627-CDC	1997	China	ERR579078	Didelot et al. PLoS Genet 2015
483	CNRVC970004	1997	Democratic Republic of the Congo	ERR998723	Weill et al. Science 2017
484	CNRVC970007	1997	Democratic Republic of the Congo	ERR998724	Weill et al. Science 2017
485	CNRVC970027	1997	Democratic Republic of the Congo	ERR998729	Weill et al. Science 2017
486	CNRVC970028	1997	Democratic Republic of the Congo	ERR998730	Weill et al. Science 2017
487	CNRVC970058	1997	Democratic Republic of the Congo	ERR998733	Weill et al. Science 2017
488	CNRVC970064	1997	Democratic Republic of the Congo	ERR998734	Weill et al. Science 2017
489	CNRVC970113	1997	Democratic Republic of the Congo	ERR998741	Weill et al. Science 2017
490	CNRVC970135	1997	Democratic Republic of the Congo	ERR998746	Weill et al. Science 2017
491	CNRVC970174	1997	Democratic Republic of the Congo	ERR976548	Weill et al. Science 2017
492	CNRVC970176	1997	Democratic Republic of the Congo	ERR976550	Weill et al. Science 2017
493	CNRVC970175	1997	Djibouti	ERR976549	Weill et al. Science 2017
494	CNRVC970177	1997	Djibouti	ERR976551	Weill et al. Science 2017
495	CNRVC980158	1997	Djibouti	ERR976565	Weill et al. Science 2017
496	CNRVC970170	1997	Gabon	ERR976547	Weill et al. Science 2017
497	F5144	1997	Guinea Bissau	ERR1880762	Weill et al. Science 2017
498	CNRVC970077	1997	India	ERR1879637	Weill et al. Science 2017
499	THSTI_AM305	1997	India	ERR1880801	Weill et al. Science 2017
500	THSTI_C18932	1997	India	ERR1880802	Weill et al. Science 2017
501	F5096	1997	Malawi	ERR1879658	Weill et al. Science 2017
502	F5097	1997	Malawi	ERR1880761	Weill et al. Science 2017
503	95430	1997	Mexico	ERR044791	Domman et al. Science 2017
504	F5149	1997	Mozambique	ERR1880763	Weill et al. Science 2017
505	F4169	1997	Nigeria	ERR1879656	Weill et al. Science 2017
506	F4170	1997	Nigeria	ERR1879657	Weill et al. Science 2017
507	CNRVC970053	1997	Somalia	ERR998732	Weill et al. Science 2017
508	F3835	1997	Tanzania	ERR1879655	Weill et al. Science 2017
509	177_03	1997	Zambia	ERR164759	Weill et al. Science 2017
510	20_03	1997	Zambia	ERR164763	Weill et al. Science 2017
511	330_02	1997	Zambia	ERR164760	Weill et al. Science 2017
512	CNRVC980359	1998	Burkina Faso	ERR976572	Weill et al. Science 2017
513	CNRVC980360	1998	Burkina Faso	ERR976573	Weill et al. Science 2017
514	CNRVC980060	1998	Cameroon	ERR976561	Weill et al. Science 2017
515	CNRVC980061	1998	Cameroon	ERR976562	Weill et al. Science 2017
516	CNRVC980323	1998	Cameroon	ERR976568	Weill et al. Science 2017
517	CNRVC980328	1998	Cameroon	ERR976570	Weill et al. Science 2017
518	CNRVC980395	1998	Cameroon	ERR976576	Weill et al. Science 2017
519	CNRVC980396	1998	Cameroon	ERR976577	Weill et al. Science 2017
520	CNRVC980397	1998	Cameroon	ERR976578	Weill et al. Science 2017
521	CNRVC980398	1998	Cameroon	ERR976579	Weill et al. Science 2017
522	CNRVC980374	1998	Chad	ERR1879638	Weill et al. Science 2017
523	1909-CDC	1998	China	ERR579077	Didelot et al. PLoS Genet 2015
524	2605-CDC	1998	China	ERR579069	Didelot et al. PLoS Genet 2015
525	936-CDC	1998	China	ERR576976	Didelot et al. PLoS Genet 2015
526	JX1998-1306-1-CDC	1998	China	ERR579093	Didelot et al. PLoS Genet 2015
527	SC1998_098-1-CDC	1998	China	ERR579114	Didelot et al. PLoS Genet 2015
528	SC1998_242-1-CDC	1998	China	ERR579092	Didelot et al. PLoS Genet 2015
529	CNRVC980023	1998	Comoros	ERR976556	Weill et al. Science 2017
530	CNRVC980026	1998	Comoros	ERR976557	Weill et al. Science 2017
531	CNRVC980029	1998	Comoros	ERR976558	Weill et al. Science 2017
532	CNRVC980420	1998	Cote d'Ivoire	ERR976581	Weill et al. Science 2017
533	CNRVC980421	1998	Cote d'Ivoire	ERR976582	Weill et al. Science 2017
534	CNRVC150213	1998	Ethiopia	ERR1879387	Weill et al. Science 2017
535	CNRVC150254	1998	Ethiopia	ERR1879545	Weill et al. Science 2017
536	CNRVC980367	1998	Guinea	ERR976574	Weill et al. Science 2017
537	THSTI_D16133	1998	India	ERR1880811	Weill et al. Science 2017
538	THSTI_D31153	1998	India	ERR1880812	Weill et al. Science 2017
539	CNRVC150240	1998	Kenya	ERR1879539	Weill et al. Science 2017
540	CNRVC150243	1998	Kenya	ERR1879540	Weill et al. Science 2017
541	CNRVC150251	1998	Kenya	ERR1879543	Weill et al. Science 2017
542	CNRVC150252	1998	Kenya	ERR1879544	Weill et al. Science 2017
543	V080122	1998	Laos	DRX225937	Morita et al. Open Forum Infect Dis 2020
544	V080124	1998	Laos	DRX225939	Morita et al. Open Forum Infect Dis 2020
545	V080125	1998	Laos	DRX225940	Morita et al. Open Forum Infect Dis 2020
546	V080126	1998	Laos	DRX225941	Morita et al. Open Forum Infect Dis 2020
547	V080127	1998	Laos	DRX225942	Morita et al. Open Forum Infect Dis 2020
548	V080128	1998	Laos	DRX225943	Morita et al. Open Forum Infect Dis 2020
549	V080129	1998	Laos	DRX225944	Morita et al. Open Forum Infect Dis 2020
550	V080130	1998	Laos	DRX225945	Morita et al. Open Forum Infect Dis 2020
551	82	1998	Mexico	ERR108516	Domman et al. Science 2017
552	NICD_273	1998	Republic of South Africa	ERR1880789	Weill et al. Science 2017
553	CNRVC980030	1998	Republic of the Congo	ERR976559	Weill et al. Science 2017
554	CNRVC980034	1998	Republic of the Congo	ERR976560	Weill et al. Science 2017
555	B9631	1998	Rwanda	ERR1877614	Weill et al. Science 2017
556	B9632	1998	Rwanda	ERR1877615	Weill et al. Science 2017
557	CNRVC980194	1998	Rwanda	ERR976566	Weill et al. Science 2017
558	CNRVC980195	1998	Rwanda	ERR976567	Weill et al. Science 2017
559	CNRVC980324	1998	Rwanda	ERR976569	Weill et al. Science 2017
560	CNRVC980418	1998	Sierra Leone	ERR976580	Weill et al. Science 2017
561	CNRVC980356	1998	Sudan	ERR976571	Weill et al. Science 2017
562	CNRVC980384	1998	Sudan	ERR976575	Weill et al. Science 2017
563	CNRVC150212	1998	Tanzania	ERR1879386	Weill et al. Science 2017
564	CNRVC980080	1998	Tanzania	ERR976563	Weill et al. Science 2017
565	CNRVC980081	1998	Tanzania	ERR976564	Weill et al. Science 2017
566	F5332	1998	Tanzania	ERR1880766	Weill et al. Science 2017
567	F5333	1998	Tanzania	ERR1880767	Weill et al. Science 2017
568	CNRVC980004	1998	Uganda	ERR976552	Weill et al. Science 2017
569	CNRVC980005	1998	Uganda	ERR976553	Weill et al. Science 2017
570	F5197	1998	Zambia	ERR1880764	Weill et al. Science 2017
571	F5198	1998	Zambia	ERR1880765	Weill et al. Science 2017
572	CNRVC990298	1999	Afghanistan	ERR1879648	Weill et al. Science 2017
573	CNRVC990299	1999	Afghanistan	ERR1879649	Weill et al. Science 2017
574	4679	1999	Bangladesh	ERR018114	Mutreja et al. Nature 2011
575	CNRVC990234	1999	Burkina Faso	ERR1879646	Weill et al. Science 2017
576	CNRVC990194	1999	Cambodia	ERR1879644	Weill et al. Science 2017
577	CNRVC990329	1999	Cameroon	ERR1879650	Weill et al. Science 2017
578	4210-CDC	1999	China	ERR576984	Didelot et al. PLoS Genet 2015
579	THSTI_E12067	1999	India	ERR1880813	Weill et al. Science 2017
580	THSTI_NLC8	1999	India	ERR1880835	Weill et al. Science 2017
581	CNRVC990209	1999	Laos	ERR1879645	Weill et al. Science 2017
582	CNRVC000055	1999	Madagascar	ERR976589	Weill et al. Science 2017
583	CNRVC000056	1999	Madagascar	ERR976590	Weill et al. Science 2017
584	CNRVC990078	1999	Madagascar	ERR976588	Weill et al. Science 2017
585	54	1999	Mexico	ERR108518	Domman et al. Science 2017
586	838	1999	Mexico	ERR108517	Domman et al. Science 2017
587	CNRVC990019	1999	Mozambique	ERR976585	Weill et al. Science 2017
588	CNRVC990038	1999	Mozambique	ERR976586	Weill et al. Science 2017
589	CNRVC990039	1999	Mozambique	ERR976587	Weill et al. Science 2017
590	CNRVC000005	1999	Niger	ERR1877637	Weill et al. Science 2017
591	CNRVC990256	1999	Republic of the Congo	ERR1879647	Weill et al. Science 2017
592	CNRVC990002	1999	Somalia	ERR976583	Weill et al. Science 2017
593	CNRVC990015	1999	Uganda	ERR976584	Weill et al. Science 2017
594	4672	2000	Bangladesh	ERR019884	Mutreja et al. Nature 2011
595	CNRVC000323	2000	Cameroon	ERR1877643	Weill et al. Science 2017
596	CNRVC010023	2000	Cameroon	ERR1877645	Weill et al. Science 2017
597	1944-CDC	2000	China	ERR579076	Didelot et al. PLoS Genet 2015
598	SC2000-CDC	2000	China	ERR579091	Didelot et al. PLoS Genet 2015
599	CNRVC000085	2000	Comoros	ERR1877640	Weill et al. Science 2017
600	CNRVC010046	2000	Djibouti	ERR1877649	Weill et al. Science 2017
601	CNRVC010048	2000	Djibouti	ERR1877938	Weill et al. Science 2017
602	THSTI_CRC155	2000	India	ERR1880809	Weill et al. Science 2017
603	THSTI_CRC198	2000	India	ERR1880810	Weill et al. Science 2017
604	V080131	2000	Laos	DRX225946	Morita et al. Open Forum Infect Dis 2020
605	V080132	2000	Laos	DRX225947	Morita et al. Open Forum Infect Dis 2020
606	V080133	2000	Laos	DRX225948	Morita et al. Open Forum Infect Dis 2020
607	V080134	2000	Laos	DRX225949	Morita et al. Open Forum Infect Dis 2020
608	CNRVC000058	2000	Madagascar	ERR976591	Weill et al. Science 2017
609	CNRVC000059	2000	Madagascar	ERR976592	Weill et al. Science 2017
610	CNRVC000060	2000	Madagascar	ERR976593	Weill et al. Science 2017
611	CNRVC000062	2000	Madagascar	ERR976594	Weill et al. Science 2017
612	CNRVC000064	2000	Madagascar	ERR976595	Weill et al. Science 2017
613	CNRVC000065	2000	Madagascar	ERR976596	Weill et al. Science 2017
614	CNRVC010051	2000	Madagascar	ERR1877939	Weill et al. Science 2017
615	CNRVC000209	2000	Rwanda	ERR1877641	Weill et al. Science 2017
616	CNRVC000212	2000	Rwanda	ERR1877642	Weill et al. Science 2017
617	CNRVC000043	2000	Uganda	ERR1877638	Weill et al. Science 2017
618	CNRVC000044	2000	Uganda	ERR1877639	Weill et al. Science 2017
619	4661	2001	Bangladesh	ERR018116	Mutreja et al. Nature 2011
620	4662	2001	Bangladesh	ERR025373	Mutreja et al. Nature 2011
621	4663	2001	Bangladesh	ERR018115	Mutreja et al. Nature 2011
622	4675	2001	Bangladesh	ERR018113	Mutreja et al. Nature 2011
623	CNRVC010205	2001	Burkina Faso	ERR1877948	Weill et al. Science 2017
624	CNRVC010206	2001	Burkina Faso	ERR1877949	Weill et al. Science 2017
625	CNRVC010061	2001	Burundi	ERR1877941	Weill et al. Science 2017
626	CNRVC010062	2001	Burundi	ERR1877942	Weill et al. Science 2017
627	CNRVC010221	2001	Cameroon	ERR1877950	Weill et al. Science 2017
628	CNRVC040074	2001	Cameroon	ERR1878106	Weill et al. Science 2017
629	CNRVC010120	2001	Chad	ERR1877945	Weill et al. Science 2017
630	CNRVC010123	2001	Chad	ERR1877946	Weill et al. Science 2017
631	CNRVC010203	2001	Chad	ERR1877947	Weill et al. Science 2017
632	200106-CDC	2001	China	ERR579313	Didelot et al. PLoS Genet 2015
633	9-CDC	2001	China	ERR579309	Didelot et al. PLoS Genet 2015
634	956-CDC	2001	China	ERR576975	Didelot et al. PLoS Genet 2015
635	V011506-CDC	2001	China	ERR576951	Didelot et al. PLoS Genet 2015
636	CNRVC010008	2001	Comoros	ERR1877644	Weill et al. Science 2017
637	CNRVC010045	2001	Comoros	ERR1877648	Weill et al. Science 2017
638	CNRVC010042	2001	Cote d'Ivoire	ERR1877647	Weill et al. Science 2017
639	CNRVC010038	2001	Cote dIvoire	ERR1877646	Weill et al. Science 2017
640	CNRVC010243	2001	Democratic Republic of the Congo	ERR1877951	Weill et al. Science 2017
641	CNRVC010254	2001	Democratic Republic of the Congo	ERR1877952	Weill et al. Science 2017
642	L342	2001	Democratic Republic of the Congo	ERR572810	Weill et al. Science 2017
643	THSTI_G27875	2001	India	ERR1880814	Weill et al. Science 2017
644	THSTI_RC12	2001	India	ERR1880836	Weill et al. Science 2017
645	CNRVC010100	2001	Indonesia	ERR1877943	Weill et al. Science 2017
646	CNRVC010055	2001	Madagascar	ERR1877940	Weill et al. Science 2017
647	NICD_1241	2001	Republic of South Africa	ERR1880774	Weill et al. Science 2017
648	NICD_1242	2001	Republic of South Africa	ERR1880775	Weill et al. Science 2017
649	NICD_1264	2001	Republic of South Africa	ERR1880776	Weill et al. Science 2017
650	NICD_1405	2001	Republic of South Africa	ERR1880777	Weill et al. Science 2017
651	NICD_14191	2001	Republic of South Africa	ERR1880778	Weill et al. Science 2017
652	NICD_15070	2001	Republic of South Africa	ERR1880780	Weill et al. Science 2017
653	NICD_15104	2001	Republic of South Africa	ERR1880781	Weill et al. Science 2017
654	NICD_15907	2001	Republic of South Africa	ERR1880782	Weill et al. Science 2017
655	NICD_15959	2001	Republic of South Africa	ERR1880783	Weill et al. Science 2017
656	NICD_16211	2001	Republic of South Africa	ERR1880784	Weill et al. Science 2017
657	NICD_16230	2001	Republic of South Africa	ERR1880785	Weill et al. Science 2017
658	NICD_16744	2001	Republic of South Africa	ERR1877613	Weill et al. Science 2017
659	NICD_16756	2001	Republic of South Africa	ERR1880787	Weill et al. Science 2017
660	NICD_16879	2001	Republic of South Africa	ERR1880788	Weill et al. Science 2017
661	NICD_4076	2001	Republic of South Africa	ERR1880790	Weill et al. Science 2017
662	CNRVC010108	2001	Togo	ERR1877944	Weill et al. Science 2017
663	A383	2002	Bangladesh	ERR018121	Mutreja et al. Nature 2011
664	CIRS101	2002	Bangladesh	ACVW00000000.1	Chun et al. Proc Natl Acad Sci USA 2009
665	CNRVC020361	2002	Benin	ERR1877956	Weill et al. Science 2017
666	CNRVC020367	2002	Benin	ERR1877957	Weill et al. Science 2017
667	CNRVC040082	2002	Cameroon	ERR1878107	Weill et al. Science 2017
668	147-CDC	2002	China	ERR579085	Didelot et al. PLoS Genet 2015
669	CNRVC020003	2002	Comoros	ERR1877953	Weill et al. Science 2017
670	CNRVC020404	2002	Cote d'Ivoire	ERR1878089	Weill et al. Science 2017
671	CNRVC020284	2002	Democratic Republic of the Congo	ERR1877955	Weill et al. Science 2017
672	CNRVC030519	2002	Democratic Republic of the Congo	ERR1878101	Weill et al. Science 2017
673	THSTI_H11801	2002	India	ERR1880817	Weill et al. Science 2017
674	THSTI_H12381	2002	India	ERR1880818	Weill et al. Science 2017
675	CNRVC020062	2002	Liberia	ERR1877954	Weill et al. Science 2017
676	CNRVC020393	2002	Liberia	ERR1878088	Weill et al. Science 2017
677	S0014	2002	Mozambique	ERS1938051	Garrine et al. PLoS Neglect Trop Dis 2017
678	S0034	2002	Mozambique	ERS1938058	Garrine et al. PLoS Neglect Trop Dis 2017
679	S0035	2002	Mozambique	ERS1938059	Garrine et al. PLoS Neglect Trop Dis 2017
680	F8478	2002	Republic of South Africa	ERR1880768	Weill et al. Science 2017
681	F8479	2002	Republic of South Africa	ERR1880769	Weill et al. Science 2017
682	4111	2002	Viet Nam	ERR019880	Mutreja et al. Nature 2011
683	CNRVC030082	2003	Benin	ERR1878091	Weill et al. Science 2017
684	CNRVC030084	2003	Benin	ERR1878092	Weill et al. Science 2017
685	CNRVC030593	2003	Comoros	ERR1878103	Weill et al. Science 2017
686	CNRVC030594	2003	Comoros	ERR1878104	Weill et al. Science 2017
687	CNRVC030485	2003	Cote d'Ivoire	ERR1878100	Weill et al. Science 2017
688	CNRVC030567	2003	Cote d'Ivoire	ERR1878102	Weill et al. Science 2017
689	CNRVC030032	2003	Democratic Republic of the Congo	ERR1878090	Weill et al. Science 2017
690	CNRVC030293	2003	Democratic Republic of the Congo	ERR1878093	Weill et al. Science 2017
691	CNRVC030469	2003	Democratic Republic of the Congo	ERR1878097	Weill et al. Science 2017
692	THSTI_I16615	2003	India	ERR1880819	Weill et al. Science 2017
693	THSTI_I17260	2003	India	ERR1880820	Weill et al. Science 2017
694	CNRVC030438	2003	Iraq	ERR1878096	Weill et al. Science 2017
695	CNRVC030475	2003	Liberia	ERR1878098	Weill et al. Science 2017
696	CNRVC030477	2003	Liberia	ERR1878099	Weill et al. Science 2017
697	K0107	2003	Mali	ERR1880770	Weill et al. Science 2017
698	K0108	2003	Mali	ERR1880771	Weill et al. Science 2017
699	S0074	2003	Mozambique	ERS1938060	Garrine et al. PLoS Neglect Trop Dis 2017
700	S121	2003	Mozambique	ERS1938079	Garrine et al. PLoS Neglect Trop Dis 2017
701	S152	2003	Mozambique	ERS1938085	Garrine et al. PLoS Neglect Trop Dis 2017
702	CNRVC030391	2003	Somalia	ERR1878094	Weill et al. Science 2017
703	CNRVC030392	2003	Somalia	ERR1878095	Weill et al. Science 2017
704	4113	2003	Viet Nam	ERR025364	Mutreja et al. Nature 2011
705	169_12	2003	Zambia	ERR164765	Weill et al. Science 2017
706	204_12	2003	Zambia	ERR044795	Weill et al. Science 2017
707	218_02	2003	Zambia	ERR164766	Weill et al. Science 2017
708	MAB001	2004	Bangladesh	DRR335691	Monir et al. Microbiol Spectr 2022
709	MAB002	2004	Bangladesh	DRR335692	Monir et al. Microbiol Spectr 2022
710	CNRVC040127	2004	Benin	ERR1878109	Weill et al. Science 2017
711	CNRVC040132	2004	Benin	ERR1878110	Weill et al. Science 2017
712	CNRVC040061	2004	Cameroon	ERR1878105	Weill et al. Science 2017
713	CNRVC040110	2004	Cameroon	ERR1878108	Weill et al. Science 2017
714	CNRVC040299	2004	Democratic Republic of the Congo	ERR1878116	Weill et al. Science 2017
715	CNRVC040206	2004	Guinea	ERR1878112	Weill et al. Science 2017
716	4322	2004	India	ERR019881	Mutreja et al. Nature 2011
717	4339	2004	India	ERR025361	Mutreja et al. Nature 2011
718	MBN17	2004	India	ERR018123	Mutreja et al. Nature 2011
719	MBRN14	2004	India	ERR018130	Mutreja et al. Nature 2011
720	THSTI_J16173	2004	India	ERR1880829	Weill et al. Science 2017
721	THSTI_J4770	2004	India	ERR1880830	Weill et al. Science 2017
722	B_64	2004	Mozambique	ERR044797	Weill et al. Science 2017
723	B33	2004	Mozambique	ACHZ00000000.1	Chun et al. Proc Natl Acad Sci USA 2009
724	CNRVC040209	2004	Niger	ERR1878113	Weill et al. Science 2017
725	CNRVC040210	2004	Niger	ERR1878114	Weill et al. Science 2017
726	CNRVC040303	2004	Senegal	ERR1878117	Weill et al. Science 2017
727	CNRVC040314	2004	Senegal	ERR1878127	Weill et al. Science 2017
728	CNRVC040203	2004	Sierra Leone	ERR1878111	Weill et al. Science 2017
729	CNRVC040257	2004	Sierra Leone	ERR1878115	Weill et al. Science 2017
730	259_01	2004	Zambia	ERR164773	Weill et al. Science 2017
731	329_01	2004	Zambia	ERR164768	Weill et al. Science 2017
732	336_01	2004	Zambia	ERR164776	Weill et al. Science 2017
733	CP1040	2004	Zambia	SRR227307	Unpublished (EBI-ENA)
734	CP1041	2004	Zambia	SRR227309	Katz et al. Mbio 2013
735	MAB004	2005	Bangladesh	DRR335694	Monir et al. Microbiol Spectr 2022
736	MAB005	2005	Bangladesh	DRR335695	Monir et al. Microbiol Spectr 2022
737	MAB006	2005	Bangladesh	DRR335696	Monir et al. Microbiol Spectr 2022
738	MAB007	2005	Bangladesh	DRR335697	Monir et al. Microbiol Spectr 2022
739	CNRVC050139	2005	Benin	ERR1878133	Weill et al. Science 2017
740	CNRVC050140	2005	Benin	ERR1878134	Weill et al. Science 2017
741	CNRVC070316	2005	Burkina Faso	ERR1878562	Weill et al. Science 2017
742	CNRVC070334	2005	Burkina Faso	ERR1878563	Weill et al. Science 2017
743	CNRVC050008	2005	Cameroon	ERR1878128	Weill et al. Science 2017
744	CNRVC050011	2005	Cameroon	ERR1878129	Weill et al. Science 2017
745	CNRVC050077	2005	Democratic Republic of the Congo	ERR1878132	Weill et al. Science 2017
746	CNRVC050284	2005	Democratic Republic of the Congo	ERR1878136	Weill et al. Science 2017
747	CNRVC050060	2005	Equatorial Guinea	ERR1878130	Weill et al. Science 2017
748	CNRVC050073	2005	Equatorial Guinea	ERR1878131	Weill et al. Science 2017
749	4519	2005	India	ERR025374	Mutreja et al. Nature 2011
750	THSTI_K12759	2005	India	ERR1880831	Weill et al. Science 2017
751	THSTI_K9398	2005	India	ERR1880832	Weill et al. Science 2017
752	6191	2005	Kenya	ERR019288	Mutreja et al. Nature 2011
753	6193	2005	Kenya	ERR019296	Mutreja et al. Nature 2011
754	6215	2005	Kenya	ERR019297	Mutreja et al. Nature 2011
755	CNRVC060010	2005	Mali	ERR1878150	Weill et al. Science 2017
756	CNRVC070124	2005	Mauritania	ERR1878556	Weill et al. Science 2017
757	CNRVC070144	2005	Mauritania	ERR1878559	Weill et al. Science 2017
758	1346	2005	Mozambique	ERR025356	Mutreja et al. Nature 2011
759	1362	2005	Mozambique	ERR025367	Mutreja et al. Nature 2011
760	1627	2005	Mozambique	ERR025377	Mutreja et al. Nature 2011
761	CNRVC050323	2005	Nigeria	ERR1878146	Weill et al. Science 2017
762	CNRVC050334	2005	Nigeria	ERR1878147	Weill et al. Science 2017
763	CNRVC050280	2005	Pakistan	ERR1878135	Weill et al. Science 2017
764	A488_2	2006	Bangladesh	ERR018182	Mutreja et al. Nature 2011
765	MAB008	2006	Bangladesh	DRR335698	Monir et al. Microbiol Spectr 2022
766	CNRVC060111	2006	Cameroon	ERR1878152	Weill et al. Science 2017
767	CNRVC080496	2006	Cote d'Ivoire	ERR1878571	Weill et al. Science 2017
768	CNRVC080497	2006	Cote d'Ivoire	ERR1878572	Weill et al. Science 2017
769	CNRVC060003	2006	Democratic Republic of the Congo	ERR1878148	Weill et al. Science 2017
770	CNRVC060153	2006	Democratic Republic of the Congo	ERR1878155	Weill et al. Science 2017
771	4488	2006	India	ERR025369	Mutreja et al. Nature 2011
772	4656	2006	India	ERR018112	Mutreja et al. Nature 2011
773	CNRVC060089	2006	India	ERR1878151	Weill et al. Science 2017
774	THSTI_L19089	2006	India	ERR1880833	Weill et al. Science 2017
775	THSTI_L9496	2006	India	ERR1880834	Weill et al. Science 2017
776	CNRVC060333	2006	India/Nepal	ERR1878548	Weill et al. Science 2017
777	CNRVC060119	2006	Kenya	ERR1878153	Weill et al. Science 2017
778	CNRVC060120	2006	Kenya	ERR1878154	Weill et al. Science 2017
779	CNRVC060009	2006	Mali	ERR1878149	Weill et al. Science 2017
780	CNRVC070136	2006	Mauritania	ERR1878557	Weill et al. Science 2017
781	CNRVC070142	2006	Mauritania	ERR1878558	Weill et al. Science 2017
782	688	2006	Mexico	ERR108537	Domman et al. Science 2017
783	CNRVC060272	2006	Niger	ERR1878544	Weill et al. Science 2017
784	CNRVC060273	2006	Niger	ERR1878545	Weill et al. Science 2017
785	CNRVC060279	2006	Nigeria	ERR1878546	Weill et al. Science 2017
786	CNRVC060280	2006	Nigeria	ERR1878547	Weill et al. Science 2017
787	A487_2	2007	Bangladesh	ERR025395	Mutreja et al. Nature 2011
788	BGD005	2007	Bangladesh	DRR335608	Monir et al. Microbiol Spectr 2022
789	BGD007	2007	Bangladesh	DRR335610	Monir et al. Microbiol Spectr 2022
790	BGD012	2007	Bangladesh	DRR335615	Monir et al. Microbiol Spectr 2022
791	MAB010	2007	Bangladesh	DRR335613	Monir et al. Microbiol Spectr 2022
792	MAB011	2007	Bangladesh	DRR335705	Monir et al. Microbiol Spectr 2022
793	CNRVC070164	2007	Benin	ERR1878561	Weill et al. Science 2017
794	CNRVC070045	2007	Democratic Republic of the Congo	ERR1878552	Weill et al. Science 2017
795	CNRVC070530	2007	Democratic Republic of the Congo	ERR1878564	Weill et al. Science 2017
796	A481	2007	Djibouti	ERR018175	Mutreja et al. Nature 2011
797	A482	2007	Djibouti	ERR018174	Mutreja et al. Nature 2011
798	A483	2007	Djibouti	ERR018172	Mutreja et al. Nature 2011
799	CNRVC070020	2007	Djibouti	ERR1878551	Weill et al. Science 2017
800	4536	2007	India	ERR025375	Mutreja et al. Nature 2011
801	4538	2007	India	ERR025360	Mutreja et al. Nature 2011
802	4551	2007	India	ERR025357	Mutreja et al. Nature 2011
803	4552	2007	India	ERR025368	Mutreja et al. Nature 2011
804	4585	2007	India	ERR025366	Mutreja et al. Nature 2011
805	4593	2007	India	ERR025359	Mutreja et al. Nature 2011
806	4600	2007	India	ERR025371	Mutreja et al. Nature 2011
807	4605	2007	India	ERR018111	Mutreja et al. Nature 2011
808	4623	2007	India	ERR025358	Mutreja et al. Nature 2011
809	4646	2007	India	ERR025372	Mutreja et al. Nature 2011
810	THSTI_IDH0002	2007	India	ERR1880821	Weill et al. Science 2017
811	THSTI_IDH00136	2007	India	ERR1880822	Weill et al. Science 2017
812	CNRVC160013	2007	Iraq	ERR2265662	Weill et al. Nature 2019
813	CNRVC160014	2007	Iraq	ERR2265663	Weill et al. Nature 2019
814	CNRVC160016	2007	Iraq	ERR2265664	Weill et al. Nature 2019
815	CNRVC160017	2007	Iraq	ERR2265665	Weill et al. Nature 2019
816	CNRVC160018	2007	Iraq	ERR2265666	Weill et al. Nature 2019
817	6194	2007	Kenya	ERR019295	Mutreja et al. Nature 2011
818	6197	2007	Kenya	ERR019292	Mutreja et al. Nature 2011
819	6201	2007	Kenya	ERR019291	Mutreja et al. Nature 2011
820	6210	2007	Kenya	ERR019290	Mutreja et al. Nature 2011
821	6212	2007	Kenya	ERR019289	Mutreja et al. Nature 2011
822	6214	2007	Kenya	ERR019287	Mutreja et al. Nature 2011
823	KNC133	2007	Kenya	ERR117579	Kiiru et al. Plos One 2013
824	KNC1888	2007	Kenya	ERR117593	Kiiru et al. Plos One 2013
825	V080135	2007	Laos	DRX225950	Morita et al. Open Forum Infect Dis 2020
826	V080136	2007	Laos	DRX225951	Morita et al. Open Forum Infect Dis 2020
827	V080137	2007	Laos	DRX225952	Morita et al. Open Forum Infect Dis 2020
828	V080138	2007	Laos	DRX225953	Morita et al. Open Forum Infect Dis 2020
829	V080139	2007	Laos	DRX225954	Morita et al. Open Forum Infect Dis 2020
830	V080140	2007	Laos	DRX225955	Morita et al. Open Forum Infect Dis 2020
831	V080141	2007	Laos	DRX225956	Morita et al. Open Forum Infect Dis 2020
832	V080142	2007	Laos	DRX225957	Morita et al. Open Forum Infect Dis 2020
833	V080143	2007	Laos	DRX225958	Morita et al. Open Forum Infect Dis 2020
834	V080144	2007	Laos	DRX225959	Morita et al. Open Forum Infect Dis 2020
835	CNRVC070011	2007	Republic of the Congo	ERR1878549	Weill et al. Science 2017
836	CNRVC070012	2007	Republic of the Congo	ERR1878550	Weill et al. Science 2017
837	CNRVC070066	2007	South Sudan	ERR1878553	Weill et al. Science 2017
838	CNRVC070067	2007	South Sudan	ERR1878554	Weill et al. Science 2017
839	25	2007	Thailand	DRX225858	Morita et al. Open Forum Infect Dis 2020
840	KK23	2007	Thailand	DRX225884	Morita et al. Open Forum Infect Dis 2020
841	KK24	2007	Thailand	DRX225885	Morita et al. Open Forum Infect Dis 2020
842	KK26	2007	Thailand	DRX225886	Morita et al. Open Forum Infect Dis 2020
843	KK27	2007	Thailand	DRX225887	Morita et al. Open Forum Infect Dis 2020
844	KK8	2007	Thailand	DRX225888	Morita et al. Open Forum Infect Dis 2020
845	L7A	2007	Thailand	DRX225889	Morita et al. Open Forum Infect Dis 2020
846	UT19	2007	Thailand	DRX225933	Morita et al. Open Forum Infect Dis 2020
847	UT20	2007	Thailand	DRX225934	Morita et al. Open Forum Infect Dis 2020
848	UT21	2007	Thailand	DRX225935	Morita et al. Open Forum Infect Dis 2020
849	UT22	2007	Thailand	DRX225936	Morita et al. Open Forum Infect Dis 2020
850	VN018P2-07	2007	Vietnam	DRX225979	Morita et al. Open Forum Infect Dis 2020
851	VN021P2-07	2007	Vietnam	DRX225981	Morita et al. Open Forum Infect Dis 2020
852	VN022P2-07	2007	Vietnam	DRX225982	Morita et al. Open Forum Infect Dis 2020
853	VN026P2-07	2007	Vietnam	DRX225983	Morita et al. Open Forum Infect Dis 2020
854	VN048P-07	2007	Vietnam	DRX225985	Morita et al. Open Forum Infect Dis 2020
855	VN049P-07	2007	Vietnam	DRX225987	Morita et al. Open Forum Infect Dis 2020
856	VN050P-07	2007	Vietnam	DRX225988	Morita et al. Open Forum Infect Dis 2020
857	VN051P-07	2007	Vietnam	DRX225989	Morita et al. Open Forum Infect Dis 2020
858	VN054P-07	2007	Vietnam	DRX225991	Morita et al. Open Forum Infect Dis 2020
859	VN056P-07	2007	Vietnam	DRX225992	Morita et al. Open Forum Infect Dis 2020
860	BGD016	2008	Bangladesh	DRR335619	Monir et al. Microbiol Spectr 2022
861	BGD021	2008	Bangladesh	DRR335623	Monir et al. Microbiol Spectr 2022
862	BGD023	2008	Bangladesh	DRR335625	Monir et al. Microbiol Spectr 2022
863	BGD025	2008	Bangladesh	DRR335627	Monir et al. Microbiol Spectr 2022
864	CNRVC080762	2008	Cameroon	ERR1878573	Weill et al. Science 2017
865	CNRVC080764	2008	Cameroon	ERR1878574	Weill et al. Science 2017
866	2255-CDC	2008	China	ERR579075	Didelot et al. PLoS Genet 2015
867	CNRVC080133	2008	Democratic Republic of the Congo	ERR1878567	Weill et al. Science 2017
868	CNRVC080370	2008	Democratic Republic of the Congo	ERR1878568	Weill et al. Science 2017
869	L283	2008	Democratic Republic of the Congo	ERR572756	Weill et al. Science 2017
870	L284	2008	Democratic Republic of the Congo	ERR572757	Weill et al. Science 2017
871	K6975	2008	Guinea Bissau	ERR1880772	Weill et al. Science 2017
872	K6979	2008	Guinea Bissau	ERR1880773	Weill et al. Science 2017
873	CNRVC080397	2008	India	ERR1878570	Weill et al. Science 2017
874	THSTI_IDH00563	2008	India	ERR1880823	Weill et al. Science 2017
875	THSTI_IDH01272	2008	India	ERR1880824	Weill et al. Science 2017
876	KNC8679	2008	Kenya	ERR117606	Kiiru et al. Plos One 2013
877	CNRVC080122	2008	Niger	ERR1878565	Weill et al. Science 2017
878	CNRVC080124	2008	Niger	ERR1878566	Weill et al. Science 2017
879	CNRVC080383	2008	South Sudan	ERR1878569	Weill et al. Science 2017
880	5	2008	Thailand	DRX225853	Morita et al. Open Forum Infect Dis 2020
881	18	2008	Thailand	DRX225856	Morita et al. Open Forum Infect Dis 2020
882	34	2008	Thailand	DRX225859	Morita et al. Open Forum Infect Dis 2020
883	87	2008	Thailand	DRX225865	Morita et al. Open Forum Infect Dis 2020
884	4051-1335	2008	Thailand	DRX225877	Morita et al. Open Forum Infect Dis 2020
885	4051-225511	2008	Thailand	DRX225878	Morita et al. Open Forum Infect Dis 2020
886	MS6	2008	Thailand	GCF_000829215.1	Okada et al. Emerg Infect Dis, 2012
887	PP16	2008	Thailand	DRX225908	Morita et al. Open Forum Infect Dis 2020
888	PP29	2008	Thailand	DRX225910	Morita et al. Open Forum Infect Dis 2020
889	PP30	2008	Thailand	DRX225911	Morita et al. Open Forum Infect Dis 2020
890	TSY105	2008	Thailand	DRX225929	Morita et al. Open Forum Infect Dis 2020
891	VN038P2-07	2008	Vietnam	DRX225984	Morita et al. Open Forum Infect Dis 2020
892	VN048P2-07	2008	Vietnam	DRX225986	Morita et al. Open Forum Infect Dis 2020
893	VN052P2-07	2008	Vietnam	DRX225990	Morita et al. Open Forum Infect Dis 2020
894	VN501P3-08	2008	Vietnam	DRX226045	Morita et al. Open Forum Infect Dis 2020
895	BGD104	2009	Bangladesh	DRR189276	Morita et al. mBio 2020
896	BGD105	2009	Bangladesh	DRR189277	Morita et al. mBio 2020
897	BGD107	2009	Bangladesh	DRR189278	Morita et al. mBio 2020
898	CNRVC090182	2009	Cameroon	ERR1878580	Weill et al. Science 2017
899	2	2009	Democratic Republic of the Congo	ERR386683	Weill et al. Science 2017
900	3	2009	Democratic Republic of the Congo	ERR386690	Weill et al. Science 2017
901	217	2009	Democratic Republic of the Congo	ERR386672	Weill et al. Science 2017
902	622	2009	Democratic Republic of the Congo	ERR386629	Weill et al. Science 2017
903	726	2009	Democratic Republic of the Congo	ERR386698	Weill et al. Science 2017
904	L1	2009	Democratic Republic of the Congo	ERR572514	Weill et al. Science 2017
905	L78	2009	Democratic Republic of the Congo	ERR572538	Weill et al. Science 2017
906	4966	2009	India	ERR351174	Abd El Ghany et al. PLoS Negl Trop Dis 2014
907	5046	2009	India	ERR351175	Abd El Ghany et al. PLoS Negl Trop Dis 2014
908	5185	2009	India	ERR351179	Abd El Ghany et al. PLoS Negl Trop Dis 2014
909	5202	2009	India	ERR351185	Abd El Ghany et al. PLoS Negl Trop Dis 2014
910	5286	2009	India	ERR351188	Abd El Ghany et al. PLoS Negl Trop Dis 2014
911	5417	2009	India	ERR351191	Abd El Ghany et al. PLoS Negl Trop Dis 2014
912	5663	2009	India	ERR351192	Abd El Ghany et al. PLoS Negl Trop Dis 2014
913	6016	2009	India	ERR351193	Abd El Ghany et al. PLoS Negl Trop Dis 2014
914	6259	2009	India	ERR351199	Abd El Ghany et al. PLoS Negl Trop Dis 2014
915	6557	2009	India	ERR351203	Abd El Ghany et al. PLoS Negl Trop Dis 2014
916	6734	2009	India	ERR351205	Abd El Ghany et al. PLoS Negl Trop Dis 2014
917	7683	2009	India	ERR351207	Abd El Ghany et al. PLoS Negl Trop Dis 2014
918	7772	2009	India	ERR351208	Abd El Ghany et al. PLoS Negl Trop Dis 2014
919	7994	2009	India	ERR351210	Abd El Ghany et al. PLoS Negl Trop Dis 2014
920	IDHO1726	2009	India	ERR018187	Mutreja et al. Nature 2011
921	THSTI_IDH01405	2009	India	ERR1880825	Weill et al. Science 2017
922	THSTI_IDH02367	2009	India	ERR1880826	Weill et al. Science 2017
923	7682	2009	Kenya	ERR028066	Mutreja et al. Nature 2011
924	7684	2009	Kenya	ERR028068	Mutreja et al. Nature 2011
925	7685	2009	Kenya	ERR028076	Mutreja et al. Nature 2011
926	7686	2009	Kenya	ERR028075	Mutreja et al. Nature 2011
927	7687	2009	Kenya	ERR028074	Mutreja et al. Nature 2011
928	KNC135	2009	Kenya	ERR117572	Kiiru et al. Plos One 2013
929	KNC1420	2009	Kenya	ERR117607	Kiiru et al. Plos One 2013
930	KNC1509	2009	Kenya	ERR117613	Kiiru et al. Plos One 2013
931	KNC156	2009	Kenya	ERR117594	Kiiru et al. Plos One 2013
932	KNC157	2009	Kenya	ERR117592	Kiiru et al. Plos One 2013
933	KNC206	2009	Kenya	ERR117604	Kiiru et al. Plos One 2013
934	KNC207	2009	Kenya	ERR117609	Kiiru et al. Plos One 2013
935	KNC233	2009	Kenya	ERR117605	Kiiru et al. Plos One 2013
936	KNC8572	2009	Kenya	ERR117612	Kiiru et al. Plos One 2013
937	KNC8673	2009	Kenya	ERR114415	Kiiru et al. Plos One 2013
938	KNC8675	2009	Kenya	ERR117610	Kiiru et al. Plos One 2013
939	KNC8678	2009	Kenya	ERR114416	Kiiru et al. Plos One 2013
940	KNE134	2009	Kenya	ERR117480	Kiiru et al. Plos One 2013
941	KNE134B	2009	Kenya	ERR117482	Kiiru et al. Plos One 2013
942	KNEXC	2009	Kenya	ERR117555	Kiiru et al. Plos One 2013
943	KNEXXH	2009	Kenya	ERR117556	Kiiru et al. Plos One 2013
944	CNRVC090175	2009	Nigeria	ERR1878578	Weill et al. Science 2017
945	CNRVC090177	2009	Nigeria	ERR1878579	Weill et al. Science 2017
946	CNRVC090123	2009	Pakistan	ERR1878575	Weill et al. Science 2017
947	CNRVC090143	2009	Pakistan	ERR1878576	Weill et al. Science 2017
948	CNRVC090144	2009	Pakistan	ERR1878577	Weill et al. Science 2017
949	2011EL_1137	2009	Republic of South Africa	SRR774784	Katz et al. Mbio 2013
950	4784	2009	Tanzania	ERR025370	Mutreja et al. Nature 2011
951	106	2009	Thailand	DRX225866	Morita et al. Open Forum Infect Dis 2020
952	128	2009	Thailand	DRX225868	Morita et al. Open Forum Infect Dis 2020
953	4052-24865	2009	Thailand	DRX225879	Morita et al. Open Forum Infect Dis 2020
954	4052-28477	2009	Thailand	DRX225880	Morita et al. Open Forum Infect Dis 2020
955	MRM12	2009	Thailand	DRX225890	Morita et al. Open Forum Infect Dis 2020
956	MRM128	2009	Thailand	DRX225891	Morita et al. Open Forum Infect Dis 2020
957	NA27	2009	Thailand	DRX225899	Morita et al. Open Forum Infect Dis 2020
958	NA28	2009	Thailand	DRX225900	Morita et al. Open Forum Infect Dis 2020
959	PAL29	2009	Thailand	DRX225902	Morita et al. Open Forum Infect Dis 2020
960	PAL30	2009	Thailand	DRX225903	Morita et al. Open Forum Infect Dis 2020
961	PK28477	2009	Thailand	DRX225904	Morita et al. Open Forum Infect Dis 2020
962	PK29793	2009	Thailand	DRX225905	Morita et al. Open Forum Infect Dis 2020
963	PP184	2009	Thailand	DRX225909	Morita et al. Open Forum Infect Dis 2020
964	S01	2009	Thailand	DRX225915	Morita et al. Open Forum Infect Dis 2020
965	SO26	2009	Thailand	DRX225918	Morita et al. Open Forum Infect Dis 2020
966	SO31	2009	Thailand	DRX225920	Morita et al. Open Forum Infect Dis 2020
967	SO32	2009	Thailand	DRX225921	Morita et al. Open Forum Infect Dis 2020
968	SS24868	2009	Thailand	DRX225923	Morita et al. Open Forum Infect Dis 2020
969	SS24870	2009	Thailand	DRX225924	Morita et al. Open Forum Infect Dis 2020
970	CP1038	2009	Zimbabwe	SRR227311	Katz et al. Mbio 2013
971	Zim_12	2009	Zimbabwe	ERR044798	Weill et al. Science 2017
972	Zim_25	2009	Zimbabwe	ERR044799	Weill et al. Science 2017
973	BGD110	2010	Bangladesh	DRR189280	Morita et al. mBio 2020
974	CP1048	2010	Bangladesh	SRR227303	Katz et al. Mbio 2013
975	CP1050	2010	Bangladesh	SRR227335	Katz et al. Mbio 2013
976	IDH-09473	2016	India	DRX179809	Morita et al. mBio 2020
977	IDH-09620	2016	India	DRX179810	Morita et al. mBio 2020
978	CNRVC100176	2010	Benin	ERR1878586	Weill et al. Science 2017
979	CNRVC100183	2010	Benin	ERR1878587	Weill et al. Science 2017
980	2010EL_1749	2010	Cameroon	SRR773655	Katz et al. Mbio 2013
981	CNRVC100186	2010	Cameroon	ERR1878588	Weill et al. Science 2017
982	CNRVC110096	2010	Cameroon	ERR1878595	Weill et al. Science 2017
983	CNRVC110128	2010	Cameroon	ERR1878598	Weill et al. Science 2017
984	CNRVC100240	2010	Chad	ERR1878590	Weill et al. Science 2017
985	CNRVC100246	2010	Chad	ERR1878591	Weill et al. Science 2017
986	AHV1003-CDC	2010	China	ERR576974	Didelot et al. PLoS Genet 2015
987	2010EL_1786	2010	Haiti	CP003069.1-70.1	Reimer et al. Emerg Infect 2011
988	2010EL_1786	2010	Haiti	CP003069-70	Reimer et al. Emerg Infect Dis, 2011
989	2010EL_1792	2010	Haiti	AELJ00000000.1	Reimer et al. Emerg Infect 2011
990	2010EL_1798	2010	Haiti	AELI00000000.1	Reimer et al. Emerg Infect 2011
991	HC-22A1	2010	Haiti	SRR191381	Katz et al. Mbio 2013
992	HC-40A1	2010	Haiti	SRR135545	Katz et al. Mbio 2013
993	HC-68A1	2010	Haiti	SRR191363	Katz et al. Mbio 2013
994	HCUF01	2010	Haiti	SRR135540	Katz et al. Mbio 2013
995	THSTI_20370	2010	India	ERR2269808	Weill et al. Nature 2019
996	THSTI_23485	2010	India	ERR2269921	Weill et al. Nature 2019
997	THSTI_23835	2010	India	ERR2269922	Weill et al. Nature 2019
998	THSTI_IDH02834	2010	India	ERR1880827	Weill et al. Science 2017
999	THSTI_IDH02959	2010	India	ERR1880828	Weill et al. Science 2017
1000	4621STDY6714778	2010	Kenya	ERS1572813	Weill et al. Nature 2019
1001	KNC11	2010	Kenya	ERR117586	Kiiru et al. Plos One 2013
1002	KNC145	2010	Kenya	ERR117571	Kiiru et al. Plos One 2013
1003	KNC147	2010	Kenya	ERR117588	Kiiru et al. Plos One 2013
1004	KNC151	2010	Kenya	ERR117573	Kiiru et al. Plos One 2013
1005	KNC155	2010	Kenya	ERR117597	Kiiru et al. Plos One 2013
1006	KNC158	2010	Kenya	ERR117583	Kiiru et al. Plos One 2013
1007	KNC161	2010	Kenya	ERR117590	Kiiru et al. Plos One 2013
1008	KNC56	2010	Kenya	ERR117577	Kiiru et al. Plos One 2013
1009	KNC8669	2010	Kenya	ERR117599	Kiiru et al. Plos One 2013
1010	KNC8880	2010	Kenya	ERR117578	Kiiru et al. Plos One 2013
1011	KNC8885	2010	Kenya	ERR117595	Kiiru et al. Plos One 2013
1012	KNC8889	2010	Kenya	ERR117581	Kiiru et al. Plos One 2013
1013	KNE11B	2010	Kenya	ERR117484	Kiiru et al. Plos One 2013
1014	KNE168	2010	Kenya	ERR117569	Kiiru et al. Plos One 2013
1015	KNE170	2010	Kenya	ERR117485	Kiiru et al. Plos One 2013
1016	KNE3C	2010	Kenya	ERR117473	Kiiru et al. Plos One 2013
1017	KNE3G	2010	Kenya	ERR117490	Kiiru et al. Plos One 2013
1018	VE1	2010	Kenya	ERR037738	Kiiru et al. Plos One 2013
1019	VE2	2010	Kenya	ERR037739	Kiiru et al. Plos One 2013
1020	VE3	2010	Kenya	ERR037741	Kiiru et al. Plos One 2013
1021	S1019828_5	2010	Mozambique	ERS1938068	Garrine et al. PLoS Neglect Trop Dis 2017
1022	S1020229_6	2010	Mozambique	ERS1938072	Garrine et al. PLoS Neglect Trop Dis 2017
1023	VC-1	2010	Nepal	SRR308665	Hendriksen et al. Mbio 2011
1024	VC-10	2010	Nepal	SRR308707	Hendriksen et al. Mbio 2011
1025	VC-11	2010	Nepal	SRR308708	Hendriksen et al. Mbio 2011
1026	VC-12	2010	Nepal	SRR308709	Hendriksen et al. Mbio 2011
1027	VC-13	2010	Nepal	SRR308713	Hendriksen et al. Mbio 2011
1028	VC-14	2010	Nepal	SRR308715	Hendriksen et al. Mbio 2011
1029	VC-15	2010	Nepal	SRR308716	Hendriksen et al. Mbio 2011
1030	VC-16	2010	Nepal	SRR308717	Hendriksen et al. Mbio 2011
1031	VC-17	2010	Nepal	SRR308720	Hendriksen et al. Mbio 2011
1032	VC-18	2010	Nepal	SRR308721	Hendriksen et al. Mbio 2011
1033	VC-19	2010	Nepal	SRR308722	Hendriksen et al. Mbio 2011
1034	VC-2	2010	Nepal	SRR308690	Hendriksen et al. Mbio 2011
1035	VC-20	2010	Nepal	SRR308723	Hendriksen et al. Mbio 2011
1036	VC-21	2010	Nepal	SRR308724	Hendriksen et al. Mbio 2011
1037	VC-22	2010	Nepal	SRR308725	Hendriksen et al. Mbio 2011
1038	VC-25	2010	Nepal	SRR308726	Hendriksen et al. Mbio 2011
1039	VC-26	2010	Nepal	SRR308727	Hendriksen et al. Mbio 2011
1040	VC-3	2010	Nepal	SRR308691	Hendriksen et al. Mbio 2011
1041	VC-4	2010	Nepal	SRR308692	Hendriksen et al. Mbio 2011
1042	VC-5	2010	Nepal	SRR308693	Hendriksen et al. Mbio 2011
1043	VC-6	2010	Nepal	SRR308703	Hendriksen et al. Mbio 2011
1044	VC-7	2010	Nepal	SRR308704	Hendriksen et al. Mbio 2011
1045	VC-8	2010	Nepal	SRR308705	Hendriksen et al. Mbio 2011
1046	VC-9	2010	Nepal	SRR308706	Hendriksen et al. Mbio 2011
1047	CNRVC140160	2010	Niger	ERR1878611	Weill et al. Science 2017
1048	CNRVC140167	2010	Niger	ERR1878612	Weill et al. Science 2017
1049	CNRVC100159	2010	Nigeria	ERR1878583	Weill et al. Science 2017
1050	CNRVC100224	2010	Nigeria	ERR1878589	Weill et al. Science 2017
1051	F11D4	2010	Pakistan	ERR051755	Shah et al. Emerg Inf Dis 2015
1052	F14KPD3	2010	Pakistan	ERR051758	Shah et al. Emerg Inf Dis 2015
1053	F16KTH6	2010	Pakistan	ERR051760	Shah et al. Emerg Inf Dis 2015
1054	F17KTH4	2010	Pakistan	ERR051761	Shah et al. Emerg Inf Dis 2015
1055	F19KTH2	2010	Pakistan	ERR051763	Shah et al. Emerg Inf Dis 2015
1056	F1DN4	2010	Pakistan	ERR051745	Shah et al. Emerg Inf Dis 2015
1057	F2D59	2010	Pakistan	ERR051746	Shah et al. Emerg Inf Dis 2015
1058	F4D48	2010	Pakistan	ERR051748	Shah et al. Emerg Inf Dis 2015
1059	F5D38	2010	Pakistan	ERR051749	Shah et al. Emerg Inf Dis 2015
1060	F8D25	2010	Pakistan	ERR051752	Shah et al. Emerg Inf Dis 2015
1061	S10P57	2010	Pakistan	ERR051773	Shah et al. Emerg Inf Dis 2015
1062	S12P76	2010	Pakistan	ERR051775	Shah et al. Emerg Inf Dis 2015
1063	S14P9	2010	Pakistan	ERR051777	Shah et al. Emerg Inf Dis 2015
1064	S16HH1	2010	Pakistan	ERR051779	Shah et al. Emerg Inf Dis 2015
1065	S17HH3	2010	Pakistan	ERR051780	Shah et al. Emerg Inf Dis 2015
1066	S18HH4	2010	Pakistan	ERR051781	Shah et al. Emerg Inf Dis 2015
1067	S20HH14	2010	Pakistan	ERR051783	Shah et al. Emerg Inf Dis 2015
1068	S21HH15	2010	Pakistan	ERR051784	Shah et al. Emerg Inf Dis 2015
1069	S22HH17	2010	Pakistan	ERR051785	Shah et al. Emerg Inf Dis 2015
1070	S24RG6	2010	Pakistan	ERR051787	Shah et al. Emerg Inf Dis 2015
1071	S26R24	2010	Pakistan	ERR051789	Shah et al. Emerg Inf Dis 2015
1072	S27RG11	2010	Pakistan	ERR051790	Shah et al. Emerg Inf Dis 2015
1073	S2KCH17	2010	Pakistan	ERR051765	Shah et al. Emerg Inf Dis 2015
1074	S5KCH10	2010	Pakistan	ERR051768	Shah et al. Emerg Inf Dis 2015
1075	S6KCH7	2010	Pakistan	ERR051769	Shah et al. Emerg Inf Dis 2015
1076	S7KCH20	2010	Pakistan	ERR051770	Shah et al. Emerg Inf Dis 2015
1077	S8KCH18	2010	Pakistan	ERR051771	Shah et al. Emerg Inf Dis 2015
1078	S9KCH9	2010	Pakistan	ERR051772	Shah et al. Emerg Inf Dis 2015
1079	11	2010	Thailand	DRX225854	Morita et al. Open Forum Infect Dis 2020
1080	13	2010	Thailand	DRX225855	Morita et al. Open Forum Infect Dis 2020
1081	24	2010	Thailand	DRX225857	Morita et al. Open Forum Infect Dis 2020
1082	40	2010	Thailand	DRX225860	Morita et al. Open Forum Infect Dis 2020
1083	48	2010	Thailand	DRX225861	Morita et al. Open Forum Infect Dis 2020
1084	57	2010	Thailand	DRX225862	Morita et al. Open Forum Infect Dis 2020
1085	83	2010	Thailand	DRX225863	Morita et al. Open Forum Infect Dis 2020
1086	120	2010	Thailand	DRX225867	Morita et al. Open Forum Infect Dis 2020
1087	192	2010	Thailand	DRX225869	Morita et al. Open Forum Infect Dis 2020
1088	240	2010	Thailand	DRX225870	Morita et al. Open Forum Infect Dis 2020
1089	344	2010	Thailand	DRX225871	Morita et al. Open Forum Infect Dis 2020
1090	373	2010	Thailand	DRX225872	Morita et al. Open Forum Infect Dis 2020
1091	411	2010	Thailand	DRX225873	Morita et al. Open Forum Infect Dis 2020
1092	419	2010	Thailand	DRX225874	Morita et al. Open Forum Infect Dis 2020
1093	438	2010	Thailand	DRX225875	Morita et al. Open Forum Infect Dis 2020
1094	492	2010	Thailand	DRX225876	Morita et al. Open Forum Infect Dis 2020
1095	CP1042	2010	Thailand	SRR227324	Katz et al. Mbio 2013
1096	MS84A	2010	Thailand	GCF_030062725.1	Okada et al. mSystems 2023
1097	NA39	2010	Thailand	DRX225901	Morita et al. Open Forum Infect Dis 2020
1098	PPJOBO	2010	Thailand	DRX225912	Morita et al. Open Forum Infect Dis 2020
1099	SS71A	2010	Thailand	DRX225926	Morita et al. Open Forum Infect Dis 2020
1100	SS72A	2010	Thailand	DRX225927	Morita et al. Open Forum Infect Dis 2020
1101	SS7C	2010	Thailand	DRX225928	Morita et al. Open Forum Infect Dis 2020
1102	TSY241	2010	Thailand	DRX225930	Morita et al. Open Forum Infect Dis 2020
1103	TSY395	2010	Thailand	DRX225931	Morita et al. Open Forum Infect Dis 2020
1104	TSY421	2010	Thailand	DRX225932	Morita et al. Open Forum Infect Dis 2020
1105	L387	2010	Togo	ERR572571	Weill et al. Science 2017
1106	L388	2010	Togo	ERR572572	Weill et al. Science 2017
1107	L390	2010	Togo	ERR572574	Weill et al. Science 2017
1108	L395	2010	Togo	ERR572839	Weill et al. Science 2017
1109	L397	2010	Togo	ERR572580	Weill et al. Science 2017
1110	VN_01_10-Pt	2010	Vietnam	DRX225969	Morita et al. Open Forum Infect Dis 2020
1111	VN_02_10-Pt	2010	Vietnam	DRX225970	Morita et al. Open Forum Infect Dis 2020
1112	VN_16_10-Pt	2010	Vietnam	DRX225971	Morita et al. Open Forum Infect Dis 2020
1113	VN_18_10-Pt	2010	Vietnam	DRX225972	Morita et al. Open Forum Infect Dis 2020
1114	VN_19_10-Pt	2010	Vietnam	DRX225973	Morita et al. Open Forum Infect Dis 2020
1115	VN_20_10-Pt	2010	Vietnam	DRX225974	Morita et al. Open Forum Infect Dis 2020
1116	VN_21_10-Pt	2010	Vietnam	DRX225975	Morita et al. Open Forum Infect Dis 2020
1117	VN_22_10-Pt	2010	Vietnam	DRX225976	Morita et al. Open Forum Infect Dis 2020
1118	VN_23_10-Pt	2010	Vietnam	DRX225977	Morita et al. Open Forum Infect Dis 2020
1119	VN_25_10-Pt	2010	Vietnam	DRX225978	Morita et al. Open Forum Infect Dis 2020
1120	CNRVC100057	2010	Zambia	ERR1878581	Weill et al. Science 2017
1121	CNRVC100062	2010	Zambia	ERR1878582	Weill et al. Science 2017
1122	BGD114	2011	Bangladesh	DRR189283	Morita et al. mBio 2020
1123	CNRVC110078	2011	Bangladesh	ERR2265590	Weill et al. Nature 2019
1124	DCC-028	2011	Bangladesh	DRX179775	Morita et al. mBio 2020
1125	DCC-159	2011	Bangladesh	DRX179776	Morita et al. mBio 2020
1126	EM1626	2011	Bangladesh	SRR491153	Unpublished (EBI-ENA)
1127	CNRVC110113	2011	Cameroon	ERR1878596	Weill et al. Science 2017
1128	CNRVC110120	2011	Cameroon	ERR1878597	Weill et al. Science 2017
1129	CNRVC110266	2011	Central African Republic	ERR1878602	Weill et al. Science 2017
1130	CNRVC110272	2011	Central African Republic	ERR1878603	Weill et al. Science 2017
1131	CNRVC110230	2011	Chad	ERR1878599	Weill et al. Science 2017
1132	CNRVC110241	2011	Chad	ERR1878600	Weill et al. Science 2017
1133	L300	2011	Democratic Republic of the Congo	ERR572772	Weill et al. Science 2017
1134	L310	2011	Democratic Republic of the Congo	ERR572781	Weill et al. Science 2017
1135	L354	2011	Democratic Republic of the Congo	ERR572821	Weill et al. Science 2017
1136	712_11	2011	Ghana	ERR1024518	Weill et al. Science 2017
1137	THSTI_26866	2011	India	ERR2269923	Weill et al. Nature 2019
1138	THSTI_26871	2011	India	ERR2269924	Weill et al. Nature 2019
1139	THSTI_26907	2011	India	ERR2269925	Weill et al. Nature 2019
1140	CNRVC110058	2011	Nigeria	ERR1878593	Weill et al. Science 2017
1141	CNRVC110060	2011	Nigeria	ERR1878594	Weill et al. Science 2017
1142	CNRVC110262	2011	Nigeria	ERR1878601	Weill et al. Science 2017
1143	Tanz_58	2011	Tanzania	ERS2318704	Kachwamba et al. BMC Infect Dis 2017
1144	503Chan	2011	Thailand	DRX225881	Morita et al. Open Forum Infect Dis 2020
1145	506Ngu	2011	Thailand	DRX225882	Morita et al. Open Forum Infect Dis 2020
1146	507Sait	2011	Thailand	DRX225883	Morita et al. Open Forum Infect Dis 2020
1147	MRM27	2011	Thailand	DRX225892	Morita et al. Open Forum Infect Dis 2020
1148	MS2	2011	Thailand	DRX225893	Morita et al. Open Forum Infect Dis 2020
1149	MS3	2011	Thailand	DRX225894	Morita et al. Open Forum Infect Dis 2020
1150	MS33	2011	Thailand	DRX225895	Morita et al. Open Forum Infect Dis 2020
1151	MS8-2011	2011	Thailand	DRX225898	Morita et al. Open Forum Infect Dis 2020
1152	R1	2011	Thailand	DRX225913	Morita et al. Open Forum Infect Dis 2020
1153	R2	2011	Thailand	DRX225914	Morita et al. Open Forum Infect Dis 2020
1154	SO15	2011	Thailand	DRX225916	Morita et al. Open Forum Infect Dis 2020
1155	SO16	2011	Thailand	DRX225917	Morita et al. Open Forum Infect Dis 2020
1156	SO3	2011	Thailand	DRX225919	Morita et al. Open Forum Infect Dis 2020
1157	L399	2011	Togo	ERR572582	Weill et al. Science 2017
1158	L400	2011	Togo	ERR572840	Weill et al. Science 2017
1159	L403	2011	Togo	ERR572585	Weill et al. Science 2017
1160	L408	2011	Togo	ERR572589	Weill et al. Science 2017
1161	BGD119	2012	Bangladesh	DRR189287	Morita et al. mBio 2020
1162	BGD120	2012	Bangladesh	DRR189288	Morita et al. mBio 2020
1163	PCS-0023	2010	Bangladesh	DRX179811	Morita et al. mBio 2020
1164	PCS-0030	2010	Bangladesh	DRX179812	Morita et al. mBio 2020
1165	DCC-001	2012	Bangladesh	DRX179773	Morita et al. mBio 2020
1166	MAB035	2012	Bangladesh	DRR335720	Monir et al. Microbiol Spectr 2022
1167	MAB037	2012	Bangladesh	DRR335721	Monir et al. Microbiol Spectr 2022
1168	MAB039	2012	Bangladesh	DRR335723	Monir et al. Microbiol Spectr 2022
1169	L174	2012	Democratic Republic of the Congo	ERR386688	Weill et al. Science 2017
1170	L184	2012	Democratic Republic of the Congo	ERR572548	Weill et al. Science 2017
1171	L193	2012	Democratic Republic of the Congo	ERR386712	Weill et al. Science 2017
1172	L198	2012	Democratic Republic of the Congo	ERR386695	Weill et al. Science 2017
1173	L201	2012	Democratic Republic of the Congo	ERR386647	Weill et al. Science 2017
1174	L204	2012	Democratic Republic of the Congo	ERR386711	Weill et al. Science 2017
1175	L339	2012	Democratic Republic of the Congo	ERR572807	Weill et al. Science 2017
1176	L211	2012	Guinea	ERR386666	Weill et al. Science 2017
1177	L233	2012	Guinea	ERR386658	Weill et al. Science 2017
1178	L237	2012	Guinea	ERR386704	Weill et al. Science 2017
1179	CNRVC120194	2012	Guinea Bissau	ERR1878604	Weill et al. Science 2017
1180	CNRVC120195	2012	Guinea Bissau	ERR1878605	Weill et al. Science 2017
1181	THSTI_31698	2012	India	ERR2269927	Weill et al. Nature 2019
1182	THSTI_32676	2012	India	ERR2269928	Weill et al. Nature 2019
1183	THSTI_33102	2012	India	ERR2269929	Weill et al. Nature 2019
1184	CNRVC170248	2012	Iran	ERR2269835	Weill et al. Nature 2019
1185	4621STDY6714763	2012	Kenya	ERS1572798	Weill et al. Nature 2019
1186	4621STDY6714768	2012	Kenya	ERS1572803	Weill et al. Nature 2019
1187	4621STDY6714774	2012	Kenya	ERS1572809	Weill et al. Nature 2019
1188	Tanz_56	2012	Tanzania	ERS2318703	Kachwamba et al. BMC Infect Dis 2017
1189	Tanz_60	2012	Tanzania	ERS2318705	Kachwamba et al. BMC Infect Dis 2017
1190	MS7	2012	Thailand	DRX225896	Morita et al. Open Forum Infect Dis 2020
1191	MS8-2010	2012	Thailand	DRX225897	Morita et al. Open Forum Infect Dis 2020
1192	PP114	2012	Thailand	DRX225906	Morita et al. Open Forum Infect Dis 2020
1193	PP115	2012	Thailand	DRX225907	Morita et al. Open Forum Infect Dis 2020
1194	SS2	2012	Thailand	DRX225922	Morita et al. Open Forum Infect Dis 2020
1195	SS3	2012	Thailand	DRX225925	Morita et al. Open Forum Infect Dis 2020
1196	L409	2012	Togo	ERR572842	Weill et al. Science 2017
1197	L410	2012	Togo	ERR572590	Weill et al. Science 2017
1198	L413	2012	Togo	ERR572592	Weill et al. Science 2017
1199	L254	2012	Zambia	ERR386663	Weill et al. Science 2017
1200	L268	2012	Zambia	ERR386661	Weill et al. Science 2017
1201	L273	2012	Zambia	ERR386656	Weill et al. Science 2017
1202	BGD122	2013	Bangladesh	DRR189290	Morita et al. mBio 2020
1203	DCC-006	2012	Bangladesh	DRX179774	Morita et al. mBio 2020
1204	DCC-203A	2012	Bangladesh	DRX179777	Morita et al. mBio 2020
1205	L363	2013	Democratic Republic of the Congo	ERR572559	Weill et al. Science 2017
1206	L372	2013	Democratic Republic of the Congo	ERR572563	Weill et al. Science 2017
1207	L377	2013	Democratic Republic of the Congo	ERR572836	Weill et al. Science 2017
1208	L384	2013	Democratic Republic of the Congo	ERR572837	Weill et al. Science 2017
1209	THSTI_36124	2013	India	ERR2269930	Weill et al. Nature 2019
1210	THSTI_36133	2013	India	ERR2269944	Weill et al. Nature 2019
1211	THSTI_36136	2013	India	ERR2269945	Weill et al. Nature 2019
1212	THSTI_36268	2013	India	ERR2269946	Weill et al. Nature 2019
1213	CNRVC170249	2013	Iran	ERR2269836	Weill et al. Nature 2019
1214	CNRVC170250	2013	Iran	ERR2269837	Weill et al. Nature 2019
1215	BGD124	2014	Bangladesh	DRR189291	Morita et al. mBio 2020
1216	HCIS-055B	2013	Bangladesh	DRX179784	Morita et al. mBio 2020
1217	HCIS-036B	2013	Bangladesh	DRX179782	Morita et al. mBio 2020
1218	CNRVC140012	2014	Democratic Republic of the Congo	ERR1878607	Weill et al. Science 2017
1219	CNRVC140013	2014	Democratic Republic of the Congo	ERR1878608	Weill et al. Science 2017
1220	19-14	2014	Ghana	ERR1024521	Weill et al. Science 2017
1221	262-14	2014	Ghana	ERR1024526	Weill et al. Science 2017
1222	468-14	2014	Ghana	ERR1024524	Weill et al. Science 2017
1223	CNRVC140176	2014	India	ERR2265649	Weill et al. Nature 2019
1224	THSTI_41049	2014	India	ERR2269947	Weill et al. Nature 2019
1225	THSTI_41055	2014	India	ERR2269948	Weill et al. Nature 2019
1226	THSTI_41081	2014	India	ERR2269949	Weill et al. Nature 2019
1227	CNRVC140027	2014	Nigeria	ERR1878609	Weill et al. Science 2017
1228	CNRVC140150	2014	Nigeria	ERR1878610	Weill et al. Science 2017
1229	CNRVC140054	2014	South Sudan	ERR2265591	Weill et al. Nature 2019
1230	CNRVC140069	2014	South Sudan	ERR2265645	Weill et al. Nature 2019
1231	CNRVC140072	2014	South Sudan	ERR2265646	Weill et al. Nature 2019
1232	CNRVC140077	2014	South Sudan	ERR2265647	Weill et al. Nature 2019
1233	CNRVC140079	2014	South Sudan	ERR2265648	Weill et al. Nature 2019
1234	BGD126	2015	Bangladesh	DRR189292	Morita et al. mBio 2020
1235	BGD128	2015	Bangladesh	DRR189293	Morita et al. mBio 2020
1236	BGD130	2015	Bangladesh	DRR189294	Morita et al. mBio 2020
1237	BGD132	2015	Bangladesh	DRR189295	Morita et al. mBio 2020
1238	BGD133	2015	Bangladesh	DRR189296	Morita et al. mBio 2020
1239	BGD136	2015	Bangladesh	DRR189297	Morita et al. mBio 2020
1240	CNRVC150056	2015	Democratic Republic of the Congo	ERR2265650	Weill et al. Nature 2019
1241	CNRVC150071	2015	Democratic Republic of the Congo	ERR2265651	Weill et al. Nature 2019
1242	CNRVC150256	2015	Democratic Republic of the Congo	ERR2265661	Weill et al. Nature 2019
1243	CTMA-1408	2015	Democratic Republic of the Congo	ERR3268998	Irenge et al. PLoS Negl Trop Dis 2020
1244	CTMA-1410	2015	Democratic Republic of the Congo	ERR3269000	Irenge et al. PLoS Negl Trop Dis 2020
1245	CTMA-1420	2015	Democratic Republic of the Congo	ERR3269010	Irenge et al. PLoS Negl Trop Dis 2020
1246	CTMA-1421	2015	Democratic Republic of the Congo	ERR3269011	Irenge et al. PLoS Negl Trop Dis 2020
1247	CTMA-1439	2015	Democratic Republic of the Congo	ERR3269029	Irenge et al. PLoS Negl Trop Dis 2020
1248	HCIS-101B	2014	Bangladesh	DRX179789	Morita et al. mBio 2020
1249	HCIS-138A	2014	Bangladesh	DRX179790	Morita et al. mBio 2020
1250	IDH-07665	2015	India	DRX179796	Morita et al. mBio 2020
1251	IDH-07934	2015	India	DRX179797	Morita et al. mBio 2020
1252	THSTI_45544	2015	India	ERR2269950	Weill et al. Nature 2019
1253	THSTI_45869	2015	India	ERR2269951	Weill et al. Nature 2019
1254	THSTI_45983	2015	India	ERR2269952	Weill et al. Nature 2019
1255	THSTI_46073	2015	India	ERR2269953	Weill et al. Nature 2019
1256	CNRVC170252	2015	Iran	ERR2269838	Weill et al. Nature 2019
1257	CNRVC150168	2015	Iraq	ERR2265655	Weill et al. Nature 2019
1258	CNRVC150169	2015	Iraq	ERR2265656	Weill et al. Nature 2019
1259	CNRVC150170	2015	Iraq	ERR2265657	Weill et al. Nature 2019
1260	CNRVC150171	2015	Iraq	ERR2265658	Weill et al. Nature 2019
1261	CNRVC150177	2015	Iraq	ERR2265659	Weill et al. Nature 2019
1262	CNRVC150181	2015	Iraq	ERR2265660	Weill et al. Nature 2019
1263	31_1	2015	Kenya	ERR2265589	Weill et al. Nature 2019
1264	4621STDY6714748	2015	Kenya	ERS1572783	Weill et al. Nature 2019
1265	4621STDY6714749	2015	Kenya	ERS1572784	Weill et al. Nature 2019
1266	4621STDY6714750	2015	Kenya	ERS1572785	Weill et al. Nature 2019
1267	4621STDY6714758	2015	Kenya	ERS1572793	Weill et al. Nature 2019
1268	CNRVC150141	2015	South Sudan	ERR2265653	Weill et al. Nature 2019
1269	CNRVC150165	2015	South Sudan	ERR2265654	Weill et al. Nature 2019
1270	Tanz_100_1	2015	Tanzania	ERS2318718	Kachwamba et al. BMC Infect Dis 2017
1271	Tanz_14	2015	Tanzania	ERS2318685	Kachwamba et al. BMC Infect Dis 2017
1272	Tanz_2	2015	Tanzania	ERS2318680	Kachwamba et al. BMC Infect Dis 2017
1273	Tanz_20	2015	Tanzania	ERS2318689	Kachwamba et al. BMC Infect Dis 2017
1274	Tanz_33	2015	Tanzania	ERS2318693	Kachwamba et al. BMC Infect Dis 2017
1275	Tanz_42	2015	Tanzania	ERS2318697	Kachwamba et al. BMC Infect Dis 2017
1276	Tanz_48	2015	Tanzania	ERS2318700	Kachwamba et al. BMC Infect Dis 2017
1277	Tanz_65	2015	Tanzania	ERR2442226	Kachwamba et al. BMC Infect Dis 2017
1278	Tanz_65	2015	Tanzania	ERS2318708	Kachwamba et al. BMC Infect Dis 2017
1279	Tanz_78	2015	Tanzania	ERS2318712	Kachwamba et al. BMC Infect Dis 2017
1280	Tanz_9	2015	Tanzania	ERS2318682	Kachwamba et al. BMC Infect Dis 2017
1281	UG026	2015	Uganda	SAMN08744332	Bwire et al. PLoS Negl Trop Dis 2018
1282	891315	2015	Zimbabwe	ERR3342504	Mashe et al. N Engl J Med 2020
1283	891316	2015	Zimbabwe	ERR3342505	Mashe et al. N Engl J Med 2020
1284	BGD137	2016	Bangladesh	DRR189298	Morita et al. mBio 2020
1285	BGD138	2016	Bangladesh	DRR189299	Morita et al. mBio 2020
1286	BGD139	2016	Bangladesh	DRR189300	Morita et al. mBio 2020
1287	BGD140	2016	Bangladesh	DRR189301	Morita et al. mBio 2020
1288	BGD141	2016	Bangladesh	DRR189302	Morita et al. mBio 2020
1289	BGD143	2016	Bangladesh	DRR189303	Morita et al. mBio 2020
1290	BGD146	2016	Bangladesh	DRR189304	Morita et al. mBio 2020
1291	BGD148	2016	Bangladesh	DRR189305	Morita et al. mBio 2020
1292	BGD149	2016	Bangladesh	DRR189306	Morita et al. mBio 2020
1293	CNRVC160163	2016	Central African Republic	ERR3891235	Breurec et al. Emerg Infect Dis 2021
1294	CNRVC160164	2016	Central African Republic	ERR3891236	Breurec et al. Emerg Infect Dis 2021
1295	CNRVC190054	2016	Central African Republic	ERR3890517	Breurec et al. Emerg Infect Dis 2021
1296	CNRVC160426	2016	Democratic Republic of the Congo	ERR3891239	Breurec et al. Emerg Infect Dis 2021
1297	CNRVC160427	2016	Democratic Republic of the Congo	ERR3890505	Breurec et al. Emerg Infect Dis 2021
1298	CNRVC160429	2016	Democratic Republic of the Congo	ERR3890506	Breurec et al. Emerg Infect Dis 2021
1299	CNRVC160431	2016	Democratic Republic of the Congo	ERR3890507	Breurec et al. Emerg Infect Dis 2021
1300	CNRVC160448	2016	Democratic Republic of the Congo	ERR6613988	Hounmanou et al. Emerg Infect Dis 2023
1301	CNRVC160460	2016	Democratic Republic of the Congo	ERR6614159	Hounmanou et al. Emerg Infect Dis 2023
1302	CTMA-1425	2016	Democratic Republic of the Congo	ERR3269015	Irenge et al. PLoS Negl Trop Dis 2020
1303	CTMA-1442	2016	Democratic Republic of the Congo	ERR3269031	Irenge et al. PLoS Negl Trop Dis 2020
1304	CTMA-1449	2016	Democratic Republic of the Congo	ERR3269038	Irenge et al. PLoS Negl Trop Dis 2020
1305	IDH-07956	2015	India	DRX179798	Morita et al. mBio 2020
1306	IDH-08389	2015	India	DRX179801	Morita et al. mBio 2020
1307	IDH-08591	2016	India	DRX179802	Morita et al. mBio 2020
1308	IDH-08729	2016	India	DRX179803	Morita et al. mBio 2020
1309	IDH-08792	2016	India	DRX179804	Morita et al. mBio 2020
1310	IDH-09122	2016	India	DRX179807	Morita et al. mBio 2020
1311	IDH-09205	2016	India	DRX179808	Morita et al. mBio 2020
1312	THSTI_52586	2016	India	ERR2270655	Weill et al. Nature 2019
1313	THSTI_52588	2016	India	ERR2270656	Weill et al. Nature 2019
1314	THSTI_52629	2016	India	ERR2270657	Weill et al. Nature 2019
1315	THSTI_52665	2016	India	ERR2270658	Weill et al. Nature 2019
1316	4621STDY6714780	2016	Kenya	ERS1572815	Weill et al. Nature 2019
1317	CNRVC160461	2016	South Sudan	ERR2265667	Weill et al. Nature 2019
1318	CNRVC160462	2016	South Sudan	ERR2265668	Weill et al. Nature 2019
1319	UG010	2016	Uganda	SAMN08744330	Bwire et al. PLoS Negl Trop Dis 2018
1320	UG020	2016	Uganda	SAMN08744331	Bwire et al. PLoS Negl Trop Dis 2018
1321	CNRVC170168	2016	Yemen	ERR2265674	Weill et al. Nature 2019
1322	CNRVC170177	2016	Yemen	ERR2269615	Weill et al. Nature 2019
1323	BGD151	2017	Bangladesh	DRR335681	Monir et al. Microbiol Spectr 2022
1324	BGD152	2017	Bangladesh	DRR335682	Monir et al. Microbiol Spectr 2022
1325	BGD157	2017	Bangladesh	DRR335687	Monir et al. Microbiol Spectr 2022
1326	BGD159	2017	Bangladesh	DRR335689	Monir et al. Microbiol Spectr 2022
1327	BGD160	2017	Bangladesh	DRR335690	Monir et al. Microbiol Spectr 2022
1328	CNRVC170306	2017	Democratic Republic of the Congo	ERR6614163	Hounmanou et al. Emerg Infect Dis 2023
1329	CNRVC170307	2017	Democratic Republic of the Congo	ERR6614164	Hounmanou et al. Emerg Infect Dis 2023
1330	CNRVC170309	2017	Democratic Republic of the Congo	ERR6614166	Hounmanou et al. Emerg Infect Dis 2023
1331	CNRVC170311	2017	Democratic Republic of the Congo	ERR6614190	Hounmanou et al. Emerg Infect Dis 2023
1332	CNRVC170312	2017	Democratic Republic of the Congo	ERR6614191	Hounmanou et al. Emerg Infect Dis 2023
1333	CTMA-1478	2017	Democratic Republic of the Congo	ERR3269064	Irenge et al. PLoS Negl Trop Dis 2020
1334	THSTI_55199	2017	India	ERR2270659	Weill et al. Nature 2019
1335	THSTI_56650	2017	India	ERR2270660	Weill et al. Nature 2019
1336	THSTI_56695	2017	India	ERR2270661	Weill et al. Nature 2019
1337	THSTI_56712	2017	India	ERR2270662	Weill et al. Nature 2019
1338	CNRVC170159	2017	South Sudan	ERR2265669	Weill et al. Nature 2019
1339	CNRVC170160	2017	South Sudan	ERR2265670	Weill et al. Nature 2019
1340	CNRVC170161	2017	South Sudan	ERR2265671	Weill et al. Nature 2019
1341	CNRVC170164	2017	South Sudan	ERR2265672	Weill et al. Nature 2019
1342	CNRVC170165	2017	South Sudan	ERR2265673	Weill et al. Nature 2019
1343	CNRVC170178	2017	Yemen	ERR2269616	Weill et al. Nature 2019
1344	CNRVC170180	2017	Yemen	ERR2269618	Weill et al. Nature 2019
1345	CNRVC170184	2017	Yemen	ERR2269622	Weill et al. Nature 2019
1346	CNRVC170186	2017	Yemen	ERR2269641	Weill et al. Nature 2019
1347	CNRVC170189	2017	Yemen	ERR2269644	Weill et al. Nature 2019
1348	CNRVC170196	2017	Yemen	ERR2269709	Weill et al. Nature 2019
1349	CNRVC170201	2017	Yemen	ERR2269714	Weill et al. Nature 2019
1350	CNRVC170206	2017	Yemen	ERR2269809	Weill et al. Nature 2019
1351	CNRVC170207	2017	Yemen	ERR2269810	Weill et al. Nature 2019
1352	CNRVC170242	2017	Yemen	ERR2269834	Weill et al. Nature 2019
1353	1523/18	2018	Algeria	ERR7135495	Benamrouche et al. Emerg Infect Dis 2022
1354	524/18	2018	Algeria	ERR7135567	Benamrouche et al. Emerg Infect Dis 2022
1355	571/18	2018	Algeria	ERR7135571	Benamrouche et al. Emerg Infect Dis 2022
1356	74/18	2018	Algeria	ERR7139718	Benamrouche et al. Emerg Infect Dis 2022
1357	KDCP103	2018	Bangladesh	SRR14297669	Angermeyer et. al. mBio 2022
1358	KDCP136	2018	Bangladesh	SRR14297670	Angermeyer et. al. mBio 2022
1359	KDCP137	2018	Bangladesh	SRR14297671	Angermeyer et. al. mBio 2022
1360	KDCP140	2018	Bangladesh	SRR14297673	Angermeyer et. al. mBio 2022
1361	KDCP144	2018	Bangladesh	SRR14297674	Angermeyer et. al. mBio 2022
1362	KDCP147	2018	Bangladesh	SRR14297676	Angermeyer et. al. mBio 2022
1363	KDCP148	2018	Bangladesh	SRR14297677	Angermeyer et. al. mBio 2022
1364	KDCP152	2018	Bangladesh	SRR14297678	Angermeyer et. al. mBio 2022
1365	KDCP154	2018	Bangladesh	SRR14297679	Angermeyer et. al. mBio 2022
1366	KDCP168	2018	Bangladesh	SRR14297545	Angermeyer et. al. mBio 2022
1367	KDCP69	2018	Bangladesh	SRR14297662	Angermeyer et al. mBio 2022
1368	KDCP74	2018	Bangladesh	SRR14297542	Angermeyer et al. mBio 2022
1369	KDCP79	2018	Bangladesh	SRR14297543	Angermeyer et. al. mBio 2022
1370	KDCP81	2018	Bangladesh	SRR14297544	Angermeyer et al. mBio 2022
1371	KDCP82	2018	Bangladesh	SRR14297663	Angermeyer et. al. mBio 2022
1372	KDCP87	2018	Bangladesh	SRR14297666	Angermeyer et. al. mBio 2022
1373	KDCP90	2018	Bangladesh	SRR14297667	Angermeyer et al. mBio 2022
1374	KDCP98	2018	Bangladesh	SRR14297668	Angermeyer et. al. mBio 2022
1375	KMCP49	2018	Bangladesh	SRR14297559	Angermeyer et al. mBio 2022
1376	KMCP52	2018	Bangladesh	SRR14297690	Angermeyer et. al. mBio 2022
1377	KMCP55	2018	Bangladesh	SRR14297691	Angermeyer et. al. mBio 2022
1378	KMCP56	2018	Bangladesh	SRR14297692	Angermeyer et. al. mBio 2022
1379	KMCP57	2018	Bangladesh	SRR14297560	Angermeyer et. al. mBio 2022
1380	KMCP61	2018	Bangladesh	SRR14297561	Angermeyer et. al. mBio 2022
1381	KMCP65	2018	Bangladesh	SRR14297562	Angermeyer et. al. mBio 2022
1382	KMCP67	2018	Bangladesh	SRR14297694	Angermeyer et. al. mBio 2022
1383	KMCP68	2018	Bangladesh	SRR14297563	Angermeyer et. al. mBio 2022
1384	KMCP69	2018	Bangladesh	SRR14297564	Angermeyer et. al. mBio 2022
1385	KMCP70	2018	Bangladesh	SRR14297565	Angermeyer et. al. mBio 2022
1386	KMCP72	2018	Bangladesh	SRR14297695	Angermeyer et. al. mBio 2022
1387	KMCP80	2018	Bangladesh	SRR14297696	Angermeyer et al. mBio 2022
1388	KMCP85	2018	Bangladesh	SRR14297697	Angermeyer et. al. mBio 2022
1389	KMCP88	2018	Bangladesh	SRR14297566	Angermeyer et. al. mBio 2022
1390	KMCP90_2	2018	Bangladesh	SRR14297567	Angermeyer et. al. mBio 2022
1391	KMCP93	2018	Bangladesh	SRR14297568	Angermeyer et. al. mBio 2022
1392	NALMLE02	2018	Bangladesh	SIUD01	Baddam et al. mBio 2020
1393	NALMLE08	2018	Bangladesh	SIUJ01	Baddam et al. mBio 2020
1394	NALMLE13	2018	Bangladesh	SIUO01	Baddam et al. mBio 2020
1395	NALMLE26	2018	Bangladesh	SIVB01	Baddam et al. mBio 2020
1396	NALMLE30	2018	Bangladesh	SIVF01	Baddam et al. mBio 2020
1397	CNRVC180010	2018	Democratic Republic of the Congo	ERR6614196	Hounmanou et al. Emerg Infect Dis 2023
1398	CNRVC180042	2018	Democratic Republic of the Congo	ERR6614562	Hounmanou et al. Emerg Infect Dis 2023
1399	CNRVC180044	2018	Democratic Republic of the Congo	ERR6614564	Hounmanou et al. Emerg Infect Dis 2023
1400	YA00120881	2018	South Africa	ERR3342506	Mashe et al. N Engl J Med 2020
1401	YA00122530	2018	Zimbabwe	ERR3342507	Mashe et al. N Engl J Med 2020
1402	YA00122534	2018	Zimbabwe	ERR3342511	Mashe et al. N Engl J Med 2020
1403	YA00122536	2018	Zimbabwe	ERR3342512	Mashe et al. N Engl J Med 2020
1404	YA00122539	2018	Zimbabwe	ERR3342514	Mashe et al. N Engl J Med 2020
1405	CNRVC190225	2019	Bangladesh	ERR11264438	Unpublished (Institut Pasteur)
1406	KDCP183	2019	Bangladesh	SRR14297546	Angermeyer et al. mBio 2022
1407	KDCP187	2019	Bangladesh	SRR14297547	Angermeyer et. al. mBio 2022
1408	KDCP195	2019	Bangladesh	SRR14297680	Angermeyer et. al. mBio 2022
1409	KDCP202	2019	Bangladesh	SRR14297681	Angermeyer et. al. mBio 2022
1410	KDCP208	2019	Bangladesh	SRR14297682	Angermeyer et. al. mBio 2022
1411	KDCP215	2019	Bangladesh	SRR14297548	Angermeyer et. al. mBio 2022
1412	KDCP220	2019	Bangladesh	SRR14297549	Angermeyer et. al. mBio 2022
1413	KDCP226	2019	Bangladesh	SRR14297550	Angermeyer et. al. mBio 2022
1414	KDCP228	2019	Bangladesh	SRR14297684	Angermeyer et. al. mBio 2022
1415	KDCP231	2019	Bangladesh	SRR14297551	Angermeyer et. al. mBio 2022
1416	KDCP241	2019	Bangladesh	SRR14297552	Angermeyer et. al. mBio 2022
1417	KDCP245	2019	Bangladesh	SRR14297553	Angermeyer et. al. mBio 2022
1418	KDCP250	2019	Bangladesh	SRR14297685	Angermeyer et. al. mBio 2022
1419	KDCP254	2019	Bangladesh	SRR14297686	Angermeyer et. al. mBio 2022
1420	KDCP260	2019	Bangladesh	SRR14297687	Angermeyer et. al. mBio 2022
1421	KDCP262	2019	Bangladesh	SRR14297554	Angermeyer et. al. mBio 2022
1422	KDCP264	2019	Bangladesh	SRR14297556	Angermeyer et. al. mBio 2022
1423	KDCP270	2019	Bangladesh	SRR14297689	Angermeyer et. al. mBio 2022
1424	KDCP278	2019	Bangladesh	SRR14297557	Angermeyer et. al. mBio 2022
1425	KDCP281	2019	Bangladesh	SRR14297558	Angermeyer et. al. mBio 2022
1426	KMCP107	2019	Bangladesh	SRR14297699	Angermeyer et. al. mBio 2022
1427	KMCP119	2019	Bangladesh	SRR14297569	Angermeyer et. al. mBio 2022
1428	KMCP134	2019	Bangladesh	SRR14297570	Angermeyer et. al. mBio 2022
1429	KMCP137	2019	Bangladesh	SRR14297571	Angermeyer et. al. mBio 2022
1430	KMCP138	2019	Bangladesh	SRR14297700	Angermeyer et. al. mBio 2022
1431	KMCP146	2019	Bangladesh	SRR14297458	Angermeyer et. al. mBio 2022
1432	KMCP160_1	2019	Bangladesh	SRR14297648	Angermeyer et. al. mBio 2022
1433	KMCP160_2	2019	Bangladesh	SRR14297481	Angermeyer et. al. mBio 2022
1434	CNRVC210004	2019	Democratic Republic of the Congo	ERR6614569	Hounmanou et al. Emerg Infect Dis 2023
1435	CNRVC190003	2019	India	ERR7166568	Unpublished (Institut Pasteur)
1436	CNRVC190048	2019	India	ERR7166569	Unpublished (Institut Pasteur)
1437	CNRVC190050	2019	India	ERR7166570	Unpublished (Institut Pasteur)
1438	CNRVC190057	2019	India	ERR7166571	Unpublished (Institut Pasteur)
1439	CNRVC190232	2019	Yemen	ERR7057835	Lassalle et al. bioRxiv 2022
1440	CNRVC190233	2019	Yemen	ERR7057836	Lassalle et al. bioRxiv 2022
1441	CNRVC190236	2019	Yemen	ERR7057856	Lassalle et al. bioRxiv 2022
1442	CNRVC190237	2019	Yemen	ERR7057857	Lassalle et al. bioRxiv 2022
1443	CNRVC190238	2019	Yemen	ERR7057858	Lassalle et al. bioRxiv 2022
1444	CNRVC190239	2019	Yemen	ERR7057859	Lassalle et al. bioRxiv 2022
1445	CNRVC190240	2019	Yemen	ERR7057860	Lassalle et al. bioRxiv 2022
1446	CNRVC190241	2019	Yemen	ERR7057891	Lassalle et al. bioRxiv 2022
1447	CNRVC190242	2019	Yemen	ERR7057892	Lassalle et al. bioRxiv 2022
1448	CNRVC190243	2019	Yemen	ERR7057893	Lassalle et al. bioRxiv 2022
1449	CNRVC190244	2019	Yemen	ERR7057894	Lassalle et al. bioRxiv 2022
1450	CNRVC190245	2019	Yemen	ERR7057895	Lassalle et al. bioRxiv 2022
1451	CNRVC190246	2019	Yemen	ERR7057896	Lassalle et al. bioRxiv 2022
1452	CNRVC190249	2019	Yemen	ERR7057899	Lassalle et al. bioRxiv 2022
1453	CNRVC190250	2019	Yemen	ERR7057900	Lassalle et al. bioRxiv 2022
1454	CNRVC210009	2020	Democratic Republic of the Congo	ERR6614576	Hounmanou et al. Emerg Infect Dis 2023
1455	CNRVC210055	2020	Democratic Republic of the Congo	ERR6614593	Hounmanou et al. Emerg Infect Dis 2023
1456	CNRVC210063	2020	Democratic Republic of the Congo	ERR6614594	Hounmanou et al. Emerg Infect Dis 2023
1457	CNRVC210065	2020	Democratic Republic of the Congo	ERR6614595	Hounmanou et al. Emerg Infect Dis 2023
1458	CNRVC210067	2020	Democratic Republic of the Congo	ERR6614597	Hounmanou et al. Emerg Infect Dis 2023
1459	DMAVC-20	2021	Bangladesh	DRR395013	Monir et al. Nat Commun 2022
1460	2021V-1160_CDC	2021	India	SRR20083339	CDC Cholera and Other Vibrio Illness Surveillance
1461	DMAVC-1	2022	Bangladesh	DRR394994	Monir et al. Nat Commun 2022
1462	DMAVC-10	2022	Bangladesh	DRR395003	Monir et al. Nat Commun 2022
1463	DMAVC-11	2022	Bangladesh	DRR395004	Monir et al. Nat Commun 2022
1464	DMAVC-12	2022	Bangladesh	DRR395005	Monir et al. Nat Commun 2022
1465	DMAVC-13	2022	Bangladesh	DRR395006	Monir et al. Nat Commun 2022
1466	DMAVC-14	2022	Bangladesh	DRR395007	Monir et al. Nat Commun 2022
1467	DMAVC-15	2022	Bangladesh	DRR395008	Monir et al. Nat Commun 2022
1468	DMAVC-16	2022	Bangladesh	DRR395009	Monir et al. Nat Commun 2022
1469	DMAVC-17	2022	Bangladesh	DRR395010	Monir et al. Nat Commun 2022
1470	DMAVC-18	2022	Bangladesh	DRR395011	Monir et al. Nat Commun 2022
1471	DMAVC-19	2022	Bangladesh	DRR395012	Monir et al. Nat Commun 2022
1472	DMAVC-2	2022	Bangladesh	DRR394995	Monir et al. Nat Commun 2022
1473	DMAVC-21	2022	Bangladesh	DRR395014	Monir et al. Nat Commun 2022
1474	DMAVC-22	2022	Bangladesh	DRR395015	Monir et al. Nat Commun 2022
1475	DMAVC-3	2022	Bangladesh	DRR394996	Monir et al. Nat Commun 2022
1476	DMAVC-4	2022	Bangladesh	DRR394997	Monir et al. Nat Commun 2022
1477	DMAVC-5	2022	Bangladesh	DRR394998	Monir et al. Nat Commun 2022
1478	DMAVC-6	2022	Bangladesh	DRR394999	Monir et al. Nat Commun 2022
1479	DMAVC-7	2022	Bangladesh	DRR395000	Monir et al. Nat Commun 2022
1480	DMAVC-8	2022	Bangladesh	DRR395001	Monir et al. Nat Commun 2022
1481	DMAVC-9	2022	Bangladesh	DRR395002	Monir et al. Nat Commun 2022
1482	PNUSAV003223_CDC	2022	India	SRR21449932	CDC Cholera and Other Vibrio Illness Surveillance
1483	PNUSAV003594_CDC	2022	India	SRR22561727	CDC Cholera and Other Vibrio Illness Surveillance
1484	PNUSAV002943_CDC	2022	Iraq	SRR20325463	CDC Cholera and Other Vibrio Illness Surveillance
1485	PNUSAV002693_CDC	2022	Pakistan	SRR18456400	CDC Cholera and Other Vibrio Illness Surveillance
1486	PNUSAV002803_CDC	2022	Pakistan	SRR19326147	CDC Cholera and Other Vibrio Illness Surveillance
1487	PNUSAV002860_CDC	2022	Pakistan	SRR19537974	CDC Cholera and Other Vibrio Illness Surveillance
1488	PNUSAV002918_CDC	2022	Pakistan	SRR20209284	CDC Cholera and Other Vibrio Illness Surveillance
1489	PNUSAV003579_CDC	2022	Pakistan	SRR23644540	CDC Cholera and Other Vibrio Illness Surveillance
1490	PNUSAV003597_CDC	2022	Pakistan	SRR22561718	CDC Cholera and Other Vibrio Illness Surveillance
1491	PNUSAV003629_CDC	2022	Pakistan	SRR23644598	CDC Cholera and Other Vibrio Illness Surveillance
1492	Vch-N1252	2022	Pakistan	SRR21074466	Sim et al. Microbiol Resour Announc 2023
1493	Vch-Q4233	2022	Pakistan	SRR21074467	Sim et al. Microbiol Resour Announc 2023
1494	VIB_BA8813AA	2022	Pakistan	SRR22936389	National Institute of Health, Islamabad, Pakistan
1495	VIB_BA8815AA	2022	Pakistan	SRR22936391	National Institute of Health, Islamabad, Pakistan
1496	VIB_BA8820AA	2022	Pakistan	SRR22936396	National Institute of Health, Islamabad, Pakistan
1497	VIB_BA8823AA	2022	Pakistan	SRR22936399	National Institute of Health, Islamabad, Pakistan
1498	VIB_BA8825AA	2022	Pakistan	SRR22936401	National Institute of Health, Islamabad, Pakistan
1499	VIB_BA8829AA	2022	Pakistan	SRR22936405	National Institute of Health, Islamabad, Pakistan
1500	VIB_BA8831AA	2022	Pakistan	SRR22936407	National Institute of Health, Islamabad, Pakistan
1501	VIB_BA8832AA	2022	Pakistan	SRR22936408	National Institute of Health, Islamabad, Pakistan
1502	VIB_BA8833AA	2022	Pakistan	SRR22936409	National Institute of Health, Islamabad, Pakistan
1503	VIB_BA8834AA	2022	Pakistan	SRR22936410	National Institute of Health, Islamabad, Pakistan
1504	VIB_BA8844AA	2022	Pakistan	SRR22947118	National Institute of Health, Islamabad, Pakistan
1505	VIB_BA8847AA	2022	Pakistan	SRR22947121	National Institute of Health, Islamabad, Pakistan
1506	VIB_BA8848AA	2022	Pakistan	SRR22947122	National Institute of Health, Islamabad, Pakistan
1507	VIB_BA8849AA	2022	Pakistan	SRR22947123	National Institute of Health, Islamabad, Pakistan
1508	VIB_BA8850AA	2022	Pakistan	SRR22947124	National Institute of Health, Islamabad, Pakistan
1509	VIB_BA8852AA	2022	Pakistan	SRR22947126	National Institute of Health, Islamabad, Pakistan
1510	LD04947912	2023	Malawi	ERR11219417	Rouard et al. N Engl Med, 2024
1511	YA00436893	2023	Malawi	ERR11219418	Rouard et al. N Engl Med, 2024
1512	IK04586933	2023	South Africa	ERR11219414	Rouard et al. N Engl Med, 2024
1513	LD04952620	2023	South Africa	ERR11219413	Rouard et al. N Engl Med, 2024
1514	LD04967541	2023	South Africa	ERR11219415	Rouard et al. N Engl Med, 2024
1515	YA00444950	2023	South Africa	ERR11219416	Rouard et al. N Engl Med, 2024
